# Supplementary material for: Integrated Flavoromics and Metabolomics Reveal Aroma and Bioactive Characteristics of Six Mainstream Citri Reticulatae Pericarpium Cultivars
Source: Foods. 2026 Jun 10;15(12):2090. doi: 10.3390/foods15122090 (PMC13298272; doi:10.3390/foods15122090)
Supplement: Supplementary file 1 [file foods-15-02090-s001.zip]

Archive with 2 entries (2 files):
- Supplementary Data Figure S1-S7.pdf
- Supplementary Data Table S1-S8.xlsx
