# Supplementary material for: Integrated Flavoromics and Metabolomics Reveal Aroma and Bioactive Characteristics of Six Mainstream Citri Reticulatae Pericarpium Cultivars
Source: Foods. 2026 Jun 10;15(12):2090. doi: 10.3390/foods15122090 (PMC13298272; doi:10.3390/foods15122090)
Supplement: Supplementary file 1 [file foods-15-02090-s001.zip › Supplementary Data Table S1-S8.xlsx]

## Sheet: Table S1
Table S1. Sampling location information and cultivar characteristics of six CRP cultivars
Sample	Locations	Longitude	Latitude	Altitude(m)	Plucking time	Cultivars	Origin	Main Characteristics & Research Status
CZG-1	Huicheng Sub-district, Xinhui District, Guangdong Province	113.07135°E	22.45128°N	4	2023.12.20	Citrus reticulata ‘Chachi’	Guangdong、Guangxi	Well‑studied, high medicinal value, classic commercial CRP
CZG-2	Huicheng Sub-district, Xinhui District, Guangdong Province	113.07135°E	22.45128°N	4	2023.11.23
CZG-3	Longmen Town, Pubei County, Guangxi Province	109.51581°E	22.17054°N	69	2023.12.18
DHP-1	Dazhou town, Wanzhou District, ChongqingProvince	108.4968°E	30.87204°N	222	2023.12.15	Citrus reticulata “Dahongpao”	Sichuan、Chongqin	Widely cultivated, rich in bioactive compounds
DHP-2	Chaoyang Town, Shizhong District, Sichuan Province	104.88471°E	29.52639°N	391	2023.12.13
DHP-3	Luoquan town, Zizhong County, Sichuan Province	104.48777°E	29.82695°N	546	2023.12.17
FJ-1	Dongzhang Town, Fuqing City, Fujian province	119.21273°E	25.69344°N	238	2024.1.19	Citrus reticulata 'Tangerina'	Fujian	Long cultivation history, limited research attention
FJ-2	Dongzhang Town, Fuqing City, Fujian province	119.21992°E	25.70914°N	120	2024.1.19
FJ-3	Langqi Town, Mawei District, Fujian Province	119.61644°E	26.10675°N	6	2024.1.18
WZM-1	Hongqiao Town, Yueqing City, Zhejiang Province	121.07346°E	28.22108°N	100	2023.11.27	Citrus reticulata ‘Unshiu’	Zhejiang	Ancestral citrus germplasm, representative Zhejiang CRP
WZM-2	Changfu Town, Zhangshu City, Jiangxi province	115.29965°E	27.93386°N	58	2024.1.20
WZM-3	Yongquan Town, Linhai City, Zhejiang Province	121.24361°E	28.79191°N	15	2023.11.25
HJ-1	Zhoushang Town, Zhangshu City, Jiangxi province	115.43304°E	27.97171°N	32	2023.11.7	Citrus reticulata cv.“SanhuHongju”	Jiangxi	Strong floral aroma, distinctive flavonoid profile
HJ-2	Sanhu Town, Xingan County, Jiangxi Province	115.42357°E	27.89643°N	36	2023.11.8
HJ-3	Dayangzhou town, Xingan County, Jiangxi province	115.44815°E	27.91335°N	34	2023.11.21
ZTH-1	Zhoushang Town, Zhangshu City, Jiangxi province	115.43304°E	27.97171°N	32	2023.11.7	Citrus reticulata cv. Zhangshuensis	Jiangxi	Endemic local cultivar, unique peel flavor
ZTH-2	Sanhu Town, Xingan County, Jiangxi Province	115.42357°E	27.89643°N	36	2023.11.8
ZTH-3	Dayangzhou town, Xingan County, Jiangxi province	115.44815°E	27.91335°N	34	2023.11.21

## Sheet: Table S2
Table S2. The GC-E-nose analysis results of six CRPS cultivars
MXT-5-RI	MXT-1701-RI	Compounds	Formula	CAS	Odor	CZG	DHP	FJ	WZM	HJ	ZTH
938	1047	3-Hepten-2-one	C7H12O	1119-44-4	green	1653.57±135.97	nd	988.16±191.48	nd	606.15±460.62	1636.32±212.13
967	984	β-Pinene	C10H16	127-91-3	dry; sweet; wood	7756.70±452.01	6688.97±1136.12	8111.24±1510.68	1385.23±357.35	5695.84±2165.84	2612.49±936.69
994	1026	Myrcene	C10H16	123-35-3	spices; fruit; geranium lemon; metal	24269.5±6255.73	17362.89±2318.61	18071.27±2483.65	3262.043333±178.31	15259.84±5193.3	30623.74±2810.22
1006	984	1,3,5-trimethylbenzene	C9H12	108-67-8	aromatic; herb	741.13±130.21	nd	nd	nd	nd	582.37±41.46
1018	1047	α-methylpropylbenzene	C10H14	135-98-8	-	1210.26±97.47	nd	880.3±639.39	nd	1165.84±327.54	920.10±38.14
1031	1017	α-Phellandrene	C10H16	99-83-2	citrus; mint; spicy; terpene	2570.82±430.19	1744.07±48.81	1868.87±252.92	nd	1263.84±130.2	1423.27±181.97
1046	1073	D-Limonene	C10H16	5989-27-5	citrus; fruit; mint; orange;	1560253±270391.03	1837266±253056.9	1808858±216405.2	345677.7567±22836.3	717857.84±102160.3	1138042.08±82984.85
1072	1100	γ-Terpinene	C10H16	99-85-4	orange; fruit; gasoline; herbs; lemon; greasy; sweet; terpene; wood	177280.±10628.79	127400.11±18916.04	138701.5±16928.18	21136.26±1341.19	51408.84±14761.44	68837.97±4358.62
1103	1133	Butyl pentanoate	C9H18O2	591-68-4	apple; fruit; sweet; green	2833.29±190.97	7031.49±787.91	7171.09±567.23	1619.02±94.06	1515.84±211.5	1382.17±44.84
938	1202	Δ-Valerolactone	C5H8O2	542-28-9	-	1337.71±80.25	1227.14±165.26	1779.27±121.81	nd	nd	1608.37±119.27
1213	1323	Decanal	C10H20O	112-31-2	aldehyde; burnt; citrus fruits; floral, green; herbs; lemon; orange	987.573±122.78	nd	nd	nd	543.84±29.8	582.89±26.08
1466	1502	β-Caryophyllene	C17H28	87-44-5	fruit; green; musty; spicy; sweet; terpene; wood	nd	nd	nd	nd	990.84±48.75	nd
1466	1593	2-Tridecanone	C13H26O	593-08-8	fruit; herbs; nuts; spicy	nd	nd	nd	nd	690.84±36.17	nd

## Sheet: Table S3
Table S3. Statistics on the relative content of 455 VOCs in 18 CRP samples
Index	Compounds	Formula	Molecular weight (Da)	Class	Qualitative ion	CAS	NIST_RI	Odor	Threshold	CZG-1	CZG-2	CZG-3	DHP-1	DHP-2	DHP-3	FJ-1	FJ-2	FJ-3	WZM-1	WZM-2	WZM-3	HJ-1	HJ-2	HJ-3	ZTH-1	ZTH-2	ZTH-3	QC-1	QC-2	QC-3
NMW0085	Benzoic acid, 4-methyl-	C8H8O2	136.052	Acid	91	99-94-5	1292.71058315335	-	-	0.528003	0.452165	0.55238	1.16024	1.10701	1.18091	0.666279	1.25563	1.29672	0.0447585	0.0585422	0.0299391	0.0694321	0.0861686	0.0758378	0.192214	0.438299	0.351088	0.610352	0.703019	0.622391
YZMW0482	Niacin	C6H5NO2	123.032	Acid	51	59-67-6	1242	-	2460	0.0945691	0.0734135	0.115657	0.164578	0.24393	0.173979	0.248622	0.256094	0.2243	0.0442509	0.0640411	0.0494803	0.0917072	0.0834151	0.112562	0.12094	0.112385	0.037228	0.166836	0.183133	0.158285
BPMW007	m-Tolylacetic acid	C9H10O2	150.068	Acid	105	621-36-3	1341.90528634361	-	-	0.0185229	0.0282561	0.0584681	0.0566407	0.117857	0.094313	0.0965847	0.140744	0.109449	0.0398865	0.0632911	0.0722163	0.191036	0.244555	0.267534	0.126907	0.135707	0.0733438	0.133302	0.154682	0.109125
YZMW0074	Benzoic acid, 2-amino-	C7H7NO2	137.048	Acid	93	118-92-3	1408	-	411	2.04147	1.1913	1.78655	0.162511	0.144969	0.163727	0.0576045	0.136939	0.196238	0.0747903	0.121056	0.0658871	0.170731	0.116815	0.313591	0.283857	0.271865	0.218293	0.554912	0.626376	0.537882
QWMW0764	cis-3-Hexenyllactate	C9H16O3	172.11	Acid	67	61931-81-5	1187	fresh, green, leafy, green, waxy, tropical	-	1.32816	1.25949	1.23989	1.45295	1.50129	1.47854	1.21112	1.8313	2.04241	0.39386	0.588725	0.496322	0.726124	0.695622	0.641109	1.05955	1.15706	1.00329	1.30921	1.46088	1.30165
XMW3798	Benzoic acid, 3-amino-	C7H7NO2	137.048	Acid	120	99-05-8	1510	-	1100	0.438861	0.926302	1.474	0.0995911	0.111951	0.104589	0.228813	0.527167	0.240712	0.201527	0.160066	0.391693	0.0201773	0.0206338	0.022231	0.0107813	0.0222732	0.0205619	0.296625	0.314386	0.182176
XMW0934	4-Aminobutanoic acid	C4H9NO2	103.063	Acid	41	56-12-2	1190	savory, meaty	2.1	0.356993	0.393542	0.393091	0.243914	0.471919	0.373637	0.374606	0.566339	0.664347	0.0800425	0.121708	0.0953329	0.166429	0.149417	0.1662	0.235349	0.378245	0.298503	0.318816	0.465749	0.424321
NMW0179	m-Salicylic acid	C7H6O3	138.032	Acid	121	99-06-9	1417	-	20	0.35143	0.309193	0.464086	0.0418085	0.107787	0.05744	0.0437937	0.0714718	0.114581	0.0649162	0.132188	0.0963109	0.177512	0.177347	0.245472	0.197	0.348501	0.180009	0.185375	0.210557	0.209891
YZMW0257	2-Oxopentanedioic acid	C5H6O5	146.022	Acid	42	328-50-7	1404	-	500	0.0995652	0.134499	0.146456	0.0590593	0.135653	0.117417	0.121793	0.155367	0.123927	0.00697675	0.0078045	0.0303294	0.137931	0.0920803	0.120674	0.0211042	0.0178357	0.0116701	0.164404	0.191577	0.130441
NMW0160	2,3-Dihydroxybenzoic acid	C7H6O4	154.027	Acid	154	303-38-8	1372	-	20	0.0834217	0.21822	0.174538	0.107197	0.371251	0.165046	0.230005	0.265025	0.342357	0.266697	0.799005	0.324493	0.723357	0.429812	0.423692	1.95577	1.74247	0.905048	0.796597	0.914769	0.588179
NMW0188	Cinnamic acid	C9H8O2	148.052	Acid	148	621-82-9	1427.5271273558	balsamic, sweet, storax	-	0.0815483	0.132724	0.167879	0.0290864	0.0573396	0.043272	0.0412731	0.0572953	0.0650819	0.0399812	0.0654643	0.0681798	0.108218	0.123743	0.163416	0.119162	0.132955	0.0696864	0.121178	0.140506	0.0979812
YZMW0723	2-Furanpropionic acid	C7H8O3	140.047	Acid	81	935-13-7	1158	-	15.6	0.0585812	0.0578847	0.0711599	0.0794104	0.0898442	0.073394	0.134654	0.10689	0.111545	0.0159527	0.0217	0.0177678	0.0439647	0.0609114	0.0770992	0.0397118	0.0406337	0.0197481	0.0808121	0.0819318	0.0642528
NMW0171	Acetic acid, phenoxy-	C8H8O3	152.047	Acid	107	122-59-8	1389	sour, sweet	-	0.0501255	0.0805212	0.118891	0.059195	0.165565	0.0733687	0.101303	0.0887536	0.0871562	0.0679231	0.132995	0.109149	0.186163	0.244282	0.21034	0.265333	0.254565	0.237787	0.187649	0.200611	0.141317
WAMW0624	9-Decenoic acid	C10H18O2	170.131	Acid	69	14436-32-9	1360.29817780232	waxy, green, fruity, fatty, soapy	4.3	0.0367153	0.0455271	0.0379981	0.0512578	0.113788	0.0652174	0.0832358	0.0736578	0.0843682	0.0448992	0.149454	0.0627916	0.135106	0.0846115	0.0856069	0.380272	0.337865	0.281587	0.15352	0.180172	0.126207
YZMW0515	(2-Hydroxyphenyl)acetic acid	C8H8O3	152.047	Acid	106	614-75-5	1488	-	10	0.0329428	0.0835584	0.186744	0.0727246	0.19388	0.0888858	0.172709	0.282504	0.217766	0.109623	0.225027	0.209359	0.552783	0.606101	0.731607	0.482757	0.571369	0.318619	0.391842	0.421353	0.315795
YZMW0219	1-Amino-1-cyclohexanecarboxylic acid	C7H13NO2	143.095	Acid	41	2756-85-6	1371	-	3710	0.0176105	0.0418942	0.0364953	0.029776	0.071213	0.0542852	0.0466504	0.0507833	0.0663227	0.0503927	0.162369	0.065243	0.159958	0.088353	0.0908871	0.409963	0.445593	0.249144	0.152396	0.185111	0.128815
KMW0194	2-Octanol	C8H18O	130.136	Alcohol	45	123-96-6	998	fresh, spicy, green, woody, herbal, earthy	0.0715	0.0601812	0.054014	0.0694415	0.154994	0.224828	0.232052	0.191211	0.224672	0.204916	0.0242611	0.023055	0.0305353	0.0457581	0.0618316	0.0724269	0.0348889	0.0400305	0.0270657	0.165134	0.193951	0.153584
NMW0038	Benzenemethanol, 4-methyl-	C8H10O	122.073	Alcohol	122	589-18-4	1106	mild, floral	-	0.966148	0.616453	0.621839	1.75317	2.78674	2.0759	2.18582	3.0549	3.58071	0.743847	0.811703	0.752142	1.097	1.17095	0.711455	0.916587	1.43373	1.1499	1.70417	1.939	2.08803
NMW0119	1,2-Benzenediol, 4-methyl-	C7H8O2	124.052	Alcohol	124	452-86-8	1287.27076591154	-	45	0.0970354	0.0803113	0.0983846	0.170799	0.192433	0.189309	0.112793	0.230781	0.247798	0.00675155	0.0105272	0.00724718	0.0179257	0.0195794	0.015163	0.040615	0.0922194	0.0660348	0.109758	0.124595	0.11227
QWMW1194	Piconol	C6H7NO	109.053	Alcohol	80	586-98-1	1089	roasted, moldy	-	0.0726713	0.0500406	0.0485854	0.149404	0.215481	0.189317	0.197632	0.230277	0.27632	0.0564068	0.0615284	0.0590314	0.0826708	0.0859829	0.0559594	0.0829502	0.109286	0.0864887	0.15948	0.176311	0.163877
XMW0310	2H-Pyran-2-methanol, tetrahydro-	C6H12O2	116.084	Alcohol	85	100-72-1	992	-	-	0.0547534	0.0311611	0.0406356	0.0836121	0.114568	0.139027	0.0965266	0.133536	0.105141	0.013024	0.0128806	0.0101458	0.0254418	0.0282719	0.0415113	0.0141687	0.019023	0.00884943	0.0874502	0.102764	0.080491
D317	2-Buten-1-ol, 2-ethyl-4-(2,2,3-trimethyl-3-cyclopenten-1-yl)-	C14H24O	208.183	Alcohol	121	28219-61-6	1559	woody, sandalwood, greasy, oily, waxy	-	0.00733572	0.0302893	0.165359	0.126477	0.186509	0.175791	0.157732	0.254417	0.21755	0.0312588	0.0856062	0.0437648	0.748119	0.885982	1.07003	0.287414	0.284567	0.199762	0.334608	0.394753	0.269845
D71	Undecanol-3	C11H24O	172.183	Alcohol	143	6929-08-4	1400	-	0.0086	0.0210687	0.0298086	0.0714003	0.0172519	0.071254	0.0110076	0.0440478	0.0439818	0.0549049	0.0718123	0.081768	0.123426	0.182075	0.182629	0.231893	0.0705578	0.0977671	0.0616182	0.0933816	0.134409	0.0951002
XMW0107	1,2-Benzenedimethanol	C8H10O2	138.068	Alcohol	91	612-14-6	1393	-	-	0.0251582	0.0597064	0.104028	0.0235619	0.0729309	0.0489483	0.0459668	0.062617	0.0748925	0.102185	0.12913	0.180045	0.268344	0.288284	0.386307	0.131523	0.169203	0.0960937	0.157879	0.186733	0.129033
XMW0682	Benzenemethanol, α-methyl-α-(1-methyl-2-propenyl)-	C12H16O	176.12	Alcohol	121	61967-11-1	1332	-	-	0.013556	0.0281197	0.080736	0.0532193	0.0932891	0.0473713	0.089246	0.132864	0.100034	0.0326538	0.060275	0.0700688	0.17963	0.2312	0.2561	0.121185	0.129433	0.0685373	0.12557	0.143022	0.10364
KMW0531	(E,Z)-3,6-Nonadienol	C9H16O	140.12	Alcohol	67	56805-23-3	1156	fatty, green, cucumber, green pepper, fruity, watermelon	0.003	0.165227	0.157388	0.194141	0.240722	0.264191	0.184166	0.572099	0.381118	0.428166	0.0493773	0.0563741	0.0560905	0.121244	0.170925	0.205215	0.0798013	0.0986711	0.0314883	0.21675	0.22805	0.167379
D175	3-methyl-1-phenylpentan-3-ol	C12H18O	178.136	Alcohol	73	10415-87-9	1415.55174385363	sweet, fresh, cayloxol, lilac, anisic, earthy, narcissus, peony	0.22	2.2629	1.54328	2.31191	0.281244	0.20004	0	0.0833499	0.188473	0.26515	0.0979801	0.179972	0.101288	0.171512	0.116588	0.392544	0.415849	0.400316	0.309993	0.740099	0.827732	0.712716
NMW0022	α-Phenethyl alcohol	C8H10O	122.073	Alcohol	107	98-85-1	1061.20597652081	fresh, sweet, gardenia, hyacinth	0.479	5.23718	5.19438	5.07086	3.14811	3.56245	4.62465	5.10645	3.81169	5.10467	1.13592	1.26511	1.62633	3.72428	3.68213	4.05597	1.76963	2.00318	1.48718	4.18176	5.71937	4.90888
D674	3-Decanol	C10H22O	158.167	Alcohol	69	1565-81-7	1188	-	0.079	2.18314	1.95549	1.46055	1.66209	1.83369	2.05615	1.43273	2.88907	3.3691	0.394964	0.594842	0.46783	0.756784	0.748074	0.710232	1.18324	1.87575	1.16071	1.50407	1.84605	2.08514
KMW0219	2-Ethyl-1-hexanol	C8H18O	130.136	Alcohol	57	104-76-7	1028.64806866953	citrus, fresh, floral, oily, sweet	1.28	2.01744	3.03397	3.8611	3.2997	3.6314	4.21222	4.21531	3.78606	4.55949	1.30523	1.45108	1.75607	1.78936	2.83129	3.32429	1.66557	2.08941	1.68121	4.63853	5.20293	4.36939
QWMW0297	d-Menthol	C10H20O	156.151	Alcohol	81	15356-60-2	1188	caraway, sweet	0.92	1.06932	1.06406	1.18622	0.603029	0.667657	0.642258	0.506417	0.911163	1.02767	0.167028	0.281892	0.199314	0.493249	0.374594	0.553018	0.48891	0.646386	0.508077	0.806657	0.981049	0.926042
GMW0217	Benzeneethanol, β-methyl-	C9H12O	136.089	Alcohol	103	1123-85-9	1176.24664879357	green, spicy, hyacinth, balsamic, lilac, honeysuckle	-	0.970658	0.68164	0.784787	0.56715	0.53645	0.505084	0.525816	0.546313	0.710751	0.192802	0.342992	0.243025	0.460951	0.418511	0.382221	0.407521	0.583913	0.352915	0.662626	0.589892	0.609812
D348	Cyclobutaneethanol, 1-methyl-2-(1-methylethenyl)-, cis-	C10H18O	154.136	Alcohol	121	30820-22-5	1219	-	-	0.638497	0.582953	0.658399	0.623359	0.708663	0.685331	0.89502	0.884045	0.879973	0.111557	0.13743	0.150741	0.441954	0.48411	0.659664	0.305808	0.163994	0.118553	0.677015	0.769977	0.574256
XMW0122	Cyclohexanol, 2-methyl-3-(1-methylethenyl)-, (1α,2α,3α)-	C10H18O	154.136	Alcohol	55	54244-81-4	1199	-	-	0.610238	0.564198	0.631387	0.484888	0.701803	0.564608	0.901249	0.881957	0.871876	0.139044	0.16047	0.186888	0.41736	0.462001	0.63565	0.286767	0.195188	0.132434	0.658035	0.747765	0.548308
KMW0355	trans,cis-2,6-Nonadien-1-ol	C9H16O	140.12	Alcohol	79	28069-72-9	1170	green, cucumber, oily, violet, leafy	0.001	0.456728	0.43427	0.511841	0.238125	0.263611	0.127899	0.232966	0.329165	0.386621	0.0746076	0.14762	0.0878763	0.209491	0.19681	0.235502	0.211139	0.291908	0.216235	0.315012	0.378288	0.353868
D409	(S)-2,5-Dimethyl-3-vinylhex-4-en-2-ol	C10H18O	154.136	Alcohol	59	35671-15-9	1039	-	-	0.332545	0.551155	0.720247	0.601583	0.689825	0.744816	0.782159	0.688354	0.802893	0.23625	0.276224	0.303152	0.302189	0.47104	0.61301	0.296525	0.351593	0.296476	0.846556	0.955276	0.857931
XMW0443	(E)-2,6-Dimethylocta-3,7-diene-2,6-diol	C10H18O2	170.131	Alcohol	85	51276-34-7	1191	-	-	0.319501	0.294739	0.290047	0.246449	0.268262	0.27156	0.208605	0.431324	0.497749	0.0613229	0.0919113	0.0733881	0.158514	0.111966	0.147427	0.171557	0.275889	0.222664	0.230953	0.348164	0.315409
GMW0267	Bicyclo[3.1.1]hept-2-ene-2-ethanol, 6,6-dimethyl-	C11H18O	166.136	Alcohol	93	128-50-7	1202	sweet, balsamic, citrus, pine, herbal	-	0.308888	0.295337	0.299379	0.327782	0.350368	0.333931	0.283323	0.404863	0.468783	0.0874327	0.132899	0.107974	0.175436	0.157429	0.161643	0.246444	0.268344	0.233164	0.306962	0.348222	0.312603
QWMW0433	2-Nonen-1-ol, (Z)-	C9H18O	142.136	Alcohol	82	41453-56-9	1178	green, waxy, melon	-	0.276752	0.276874	0.313244	0.227053	0.22588	0.198374	0.167638	0.230395	0.250808	0.0748749	0.112154	0.0939272	0.145365	0.135536	0.155653	0.124319	0.176771	0.142608	0.217023	0.245558	0.25093
NMW0091	8-Azabicyclo[3.2.1]octan-3-ol, 8-methyl-, endo-	C8H15NO	141.115	Alcohol	82	120-29-6	1204.64613722312	-	-	0.267392	0.384425	0.433797	0.261973	0.358907	0.263893	0.606608	0.601636	0.591892	0.0801644	0.0995336	0.106924	0.211301	0.2319	0.463857	0.201893	0.119394	0.0857857	0.3307	0.51187	0.37562
KMW0466	1-p-menthene-8-thiol	C10H18S	170.113	Alcohol	136	71159-90-5	1283	sulfury, aromatic, grapefruit, naphthyl, resinous, woody	2e-08	0.246981	0.227446	0.23593	0.327321	0.382569	0.351696	0.395238	0.441607	0.442886	0.104066	0.149095	0.122976	0.180296	0.180065	0.178519	0.195451	0.278964	0.203154	0.329925	0.376152	0.266058
KMW0508	p-Cymen-7-ol	C10H14O	150.104	Alcohol	119	536-60-7	1295.29983792545	mild, amber, balsamic, fruity	-	0.245854	0.260321	0.250109	0.45836	0.47633	0.515189	0.322393	0.589243	0.65112	0.0278066	0.0421751	0.028949	0.0589083	0.0540608	0.0536771	0.15002	0.314635	0.213021	0.316003	0.359579	0.336079
GMW0278	2-Heptanol, 2,6-dimethyl-	C9H20O	144.151	Alcohol	69	13254-34-7	1023	fresh, floral, woody, citrus, herbal	-	0.228448	0.310082	0.367364	0.31787	0.42305	0.433114	0.47869	0.445944	0.516728	0.143261	0.161085	0.205791	0.200595	0.296055	0.332243	0.168332	0.243284	0.177185	0.531123	0.602825	0.514316
XMW0735	Benzenemethanol, α-2-propenyl-	C10H12O	148.089	Alcohol	77	936-58-3	1228	-	-	0.221294	0.177933	0.198829	0.102751	0.157542	0.115575	0.183295	0.186839	0.17761	0.0458336	0.103481	0.056952	0.13138	0.134083	0.167627	0.0964036	0.138744	0.100814	0.146816	0.168014	0.156028
D449	6-(p-Tolyl)-2-methyl-2-heptenol, trans-	C15H22O	218.167	Alcohol	132	39599-18-3	1758	-	-	0.173076	0.178925	0.29758	0.10569	0.108793	0.0791181	0.110335	0.170234	0.17179	0	0	0	0	0	0	0	0	0	0.098127	0.102496	0.0576734
D387	1-Hexanol, 3,5,5-trimethyl-	C9H20O	144.151	Alcohol	41	3452-97-9	1047	grassy, green, weedy, floral, earthy, aldehydic, hay, straw, leafy	-	0.147698	0.208754	0.24911	0.165383	0.183963	0.24905	0.208725	0.156972	0.212752	0.0506315	0.0569442	0.0708721	0.160372	0.15172	0.187773	0.0694726	0.0866945	0.0645368	0.20074	0.233741	0.191957
XMW1083	7-Octene-2,6-diol, 2,6-dimethyl-	C10H20O2	172.146	Alcohol	71	29210-77-3	1237	-	-	0.145754	0.0321197	0.0493176	0.145699	0.123083	0.205246	0.14132	0.24819	0.309114	0.0290168	0.0731369	0.0641168	0.10426	0.086747	0.0928367	0.153955	0.25655	0.14561	0.182628	0.21187	0.126324
YZMW0052	1,5-Pentanediol	C5H12O2	104.084	Alcohol	43	111-29-5	993	-	500	0.145577	0.213337	0.290789	0.168937	0.31396	0.328751	0.367421	0.289255	0.362904	0.0664811	0.0513579	0.0722657	0.0785233	0.177576	0.241022	0.115467	0.137945	0.059709	0.454605	0.511377	0.422915
WAMW0396	2-Decanol	C10H22O	158.167	Alcohol	43	1120-06-5	1200	anisic, coconut	0.025	0.115115	0.104383	0.120091	0.114683	0.130026	0.127496	0.156174	0.154013	0.157063	0.0183738	0.0233722	0.0252054	0.0803941	0.0877479	0.116352	0.0547663	0.0433885	0.0198406	0.123991	0.137901	0.105509
WAMW0504	Ethanol, 2-phenoxy-	C8H10O2	138.068	Alcohol	77	122-99-6	1222.6904376013	mild, rose, balsamic, cinnamyl	690	0.114344	0.126809	0.115027	0.0995716	0.145737	0.145314	0.088319	0.106977	0.117312	0.061976	0.0656189	0.0776264	0.0766714	0.0804948	0.0934681	0.0651032	0.0971094	0.065691	0.0970547	0.113925	0.102065
QWMW1268	Benzeneethanol, α-(2-methylpropyl)-	C12H18O	178.136	Alcohol	65	7779-78-4	1383.71065709553	green, floral, herbal, celery, creamy	-	0.0884569	0.148341	0.222683	0.159353	0.278446	0.186582	0.170405	0.149475	0.192083	0.114721	0.224258	0.183854	0.327768	0.285399	0.403819	0.450937	0.4336	0.268239	0.330165	0.355404	0.240342
D200	Benzenemethanol, 3-hydroxy-	C7H8O2	124.052	Alcohol	124	620-24-6	1346.2472406181	-	-	0.0824368	0.106289	0.0921039	0.137058	0.298983	0.221328	0.217693	0.189599	0.195102	0.105375	0.394521	0.142718	0.339716	0.176808	0.171967	0.745782	0.911993	0.659776	0.391633	0.470628	0.318705
KMW0588	3-Cyclohexene-1-ethanol, β,4-dimethyl-	C10H18O	154.136	Alcohol	93	18479-68-0	1295	fruity, herbal	-	0.080124	0.0408	0.10755	0.13324	0.0944802	0.0948553	0.0999399	0.164474	0.207297	0.0254762	0.0426668	0.0296382	0.037161	0.0352512	0.0338259	0.170865	0.191507	0.130452	0.183407	0.229199	0.198674
XMW1091	1-Pentanol, 5-[(tetrahydro-2H-pyran-2-yl)oxy]-	C10H20O3	188.141	Alcohol	101	76102-74-4	1480	-	-	0.0130764	0.0316839	0.0687675	0.0387676	0.0760352	0.110667	0.0663744	0.109909	0.083895	0.0421118	0.085633	0.0806874	0.211354	0.231817	0.272891	0.181811	0.218035	0.117483	0.148411	0.163804	0.116744
GMW0218	10-Undecen-1-ol	C11H22O	170.167	Alcohol	68	112-43-6	1373	fresh, floral, waxy, ozonous, clean, citrus	-	0.0118512	0.0235509	0.0332966	0.0240965	0.0663386	0.0433544	0.0404076	0.0360582	0.0363971	0.0280145	0.0534216	0.0431402	0.0766909	0.0874001	0.117298	0.120394	0.107193	0.10294	0.0702774	0.0789293	0.059904
KMW0523	1-Undecanol	C11H24O	172.183	Alcohol	69	112-42-5	1371	fresh, waxy, rose, soapy, clean, cloth, floral, citrus	0.05	0.00899299	0.020781	0.0201551	0.0209192	0.0460045	0.0324364	0.0318426	0.0282418	0.0381546	0.0334285	0.0954296	0.0434052	0.0968962	0.058455	0.0577435	0.210057	0.215333	0.185106	0.0947236	0.107379	0.0797702
D119	2-Benzylidene-1-heptanol	C14H20O	204.151	Alcohol	91	101-85-9	1676	sweet, spicy, astringent, green, floral, rosy	-	0.00714126	0.0102208	0.015123	0.0220079	0.0337197	0.0188233	0.0196861	0.033408	0.0257944	0.0286678	0.0561372	0.0230285	0.0865869	0.104357	0.0928834	0.108346	0.131086	0.1205	0.0493488	0.0498997	0.039232
NMW0217	Heliotridine	C8H13NO2	155.095	Alcohol	111	520-63-8	1495	-	-	0.00115477	0.0198261	0.0390558	0.0139249	0.0462819	0.0163286	0.0397991	0.0659411	0.0506548	0.0254657	0.0520423	0.0474069	0.126569	0.138572	0.178379	0.111699	0.131694	0.115583	0.0893302	0.0990272	0.0732214
D313	3-Hexene, 1-(1-ethoxyethoxy)-, (Z)-	C10H20O2	172.146	Aldehyde	73	28069-74-1	1095	green, violet, natural, green, leafy, mushroom, earthy	-	0.336519	0.18432	0.18539	0.735922	0.892088	0.818124	0.981145	0.995714	1.10418	0.232754	0.249577	0.237252	0.341861	0.374628	0.20166	0.372103	0.492317	0.369433	0.701009	0.799139	0.690409
D401	2-Isopropyl-5-methylhex-2-enal	C10H18O	154.136	Aldehyde	69	35158-25-9	1106	herbal, lavender, woody, green, blueberry, tomato	-	0.11448	0.0566267	0.0566836	0.2423	0.292548	0.256307	0.27588	0.309417	0.469585	0.077849	0.0807649	0.0716486	0.103756	0.114754	0.0559186	0.123816	0.14904	0.118973	0.226419	0.261664	0.221998
GMW0131	2,4-Dimethylcyclohex-3-ene-1-carbaldehyde	C9H14O	138.104	Aldehyde	91	68039-49-6	1095	green, aldehydic, leafy, cortex, tart, floral, peel	-	0.0928497	0.0509244	0.0751945	0.215813	0.257905	0.228504	0.251698	0.28653	0.328416	0.0780678	0.0880449	0.082335	0.0898508	0.0937548	0.0729159	0.082745	0.147873	0.121591	0.163555	0.175498	0.163903
KMW0287	(Z,Z)-3,6-Nonadienal	C9H14O	138.104	Aldehyde	67	21944-83-2	1100	fatty, soapy, cucumber	5e-05	0.0388385	0.0287204	0.0292939	0.128734	0.158098	0.113284	0.118559	0.171579	0.207155	0.0373068	0.0391243	0.0357647	0.0505142	0.055525	0.031981	0.057644	0.0717315	0.055426	0.0916541	0.121033	0.103502
KMW0338	(E)-2-Nonenal	C9H16O	140.12	Aldehyde	70	18829-56-6	1161.20597652081	fatty, green, cucumber, aldehydic, citrus	8e-05	0.142207	0.143003	0.172215	0.234419	0.231084	0.254503	0.475831	0.363089	0.418705	0.0440728	0.0495099	0.0488274	0.149487	0.147681	0.177307	0.0706904	0.0916261	0.0626604	0.194655	0.198257	0.146589
WMW0056	(E)-4-Nonenal	C9H16O	140.12	Aldehyde	41	2277-16-9	1105	fruity	0.0022	0.182781	0.135433	0.135423	0.663525	0.817755	0.726646	0.673138	0.901795	1.05911	0.20986	0.227985	0.211934	0.314225	0.336162	0.188847	0.262461	0.410347	0.327572	0.488835	0.55745	0.501454
XMW1311	2-Furanacrolein	C7H6O2	122.037	Aldehyde	122	623-30-3	1111	green, grassy, fruity, spicy, vanilla, nutty, woody, cinnamon	13.128	0.480011	0.272131	0.271772	0.76514	0.903045	0.955144	1.01986	1.17861	1.38331	0.296076	0.326595	0.313494	0.437158	0.456979	0.281847	0.407447	0.56095	0.4487	0.812742	0.861146	0.792819
XMW2909	3-Isopropylbenzaldehyde	C10H12O	148.089	Aldehyde	119	34246-57-6	1234	-	0.053	0.0258669	0.0209162	0.0227053	0.0673572	0.112632	0.103311	0.11322	0.111959	0.101947	0.0162669	0.0269337	0.017686	0.0316419	0.0311539	0.0224809	0.0466655	0.0386044	0.018291	0.0707759	0.0802104	0.0621764
YZMW0193	5-nonenal	C9H16O	140.12	Aldehyde	67	2277-18-1	1107	-	0.007	12.877	6.89322	6.9848	25.3589	30.6093	22.3208	24.227	26.2227	39.083	8.27196	9.00509	8.39196	12.1242	12.9291	7.45757	11.8798	15.6789	12.6181	23.344	25.625	22.5453
D767	Bourgeonal	C13H18O	190.136	Aldehyde	131	18127-01-0	1521	-	0.1	0.0407743	0.066056	0.150888	0.0434427	0.109966	0.0505625	0.103505	0.14839	0.118612	0.0871113	0.122574	0.104471	0.334025	0.388172	0.465553	0.148798	0.188781	0.130714	0.217529	0.230493	0.169746
NMW0246	trans-4-Methoxycinnamaldehyde	C10H10O2	162.068	Aldehyde	162	24680-50-0	1570	spicy, floral, sweet, cinnamon, cherry, vanilla	-	0.00264599	0.0098212	0.0432258	0.0301	0.0448476	0.0385879	0.0432409	0.0661869	0.0459906	0.00964054	0.0240042	0.0135882	0.178184	0.16491	0.247458	0.0510425	0.0606031	0.0428957	0.0859443	0.076882	0.0728787
WAMW2139	Lilial	C14H20O	204.151	Aldehyde	189	80-54-6	1534	floral, muguet, green, powdery, cumin	-	0.0186675	0.0255873	0.0403667	0.0204943	0.0385707	0.0260002	0.0337131	0.0545503	0.0445989	0.0227451	0.0366259	0.0401577	0.151957	0.16427	0.200786	0.0611887	0.0772069	0.0506836	0.0666444	0.0927453	0.0626793
XMW1490	3-Methoxycinnamaldehyde	C10H10O2	162.068	Aldehyde	162	56578-36-0	1451	-	-	0.00670908	0.0162867	0.0547913	0.031682	0.055418	0.0434744	0.0481697	0.076949	0.0656487	0.0176362	0.0425842	0.0289906	0.21825	0.253373	0.309594	0.10799	0.111949	0.0723284	0.108435	0.126889	0.0853037
QWMW1060	α-Formylethylbenzene	C9H10O	134.073	Aldehyde	103	93-53-8	1094	fresh, sharp, green, hyacinth, leafy, lilac	0.3	3.83862	2.07413	2.10363	5.8187	6.30164	5.86693	6.42815	6.88751	10.1594	2.31978	2.56478	2.41149	3.44827	3.62439	2.201	3.24019	4.40948	3.55224	6.43662	6.88717	6.23914
D425	3-Cyclohexene-1-carboxaldehyde, 4-(4-methyl-3-pentenyl)-	C13H20O	192.151	Aldehyde	41	37677-14-8	1503	citrus, grassy, aldehydic, floral, marine	-	0.531784	0.980216	1.494	0.0412712	0.15768	0.0236968	0.111618	0.313317	0.102026	0.23229	0.202283	0.422302	0.127312	0.0989564	0.168095	0	0	0	0.338988	0.369959	0.214533
NMW0023	o-Tolualdehyde	C8H8O	120.058	Aldehyde	119	529-20-4	1064	mild floral, sweet	0.0096	10.0027	10.5835	12.5768	9.31803	9.11963	12.5742	10.5375	8.10517	10.7805	2.44822	2.68479	3.43057	5.54197	7.6522	11.1201	4.70553	4.30472	3.24441	10.3098	11.8669	10.4975
WMW0047	1-Formyl-5-ethylcyclopentene	C8H12O	124.089	Aldehyde	124	36431-60-4	1040	-	-	4.48501	7.67706	10.2508	8.59535	9.95827	10.6145	11.216	9.95659	11.6373	3.4527	3.98848	4.15776	4.13239	6.53289	8.52956	4.15348	4.8079	4.29659	11.805	13.4186	12.1078
XMW1142	α-Thujenal	C10H14O	150.104	Aldehyde	135	57129-54-1	1190	-	-	0.693429	0.625816	0.608143	0.684429	0.744834	0.808638	0.593087	0.861064	0.996634	0.177166	0.274416	0.220668	0.342698	0.323752	0.300315	0.513804	0.551651	0.477502	0.638394	0.717023	0.644162
XMW0217	cis-7-Decen-1-al	C10H18O	154.136	Aldehyde	55	21661-97-2	1180	citrus, aldehydic, cucumber	0.0022	0.687823	0.700674	0.796365	0.534063	0.59261	0.617479	0.570566	0.598519	0.793404	0.159685	0.277847	0.198986	0.357381	0.338899	0.368565	0.311377	0.418342	0.351534	0.541819	0.64098	0.605624
KMW0473	4-Isopropylcyclohexa-1,3-dienecarbaldehyde	C10H14O	150.104	Aldehyde	107	1197-15-5	1283	fatty, spicy	-	0.601061	0.653051	0.682465	0.755117	0.895938	1.0769	0.920866	1.056	0.81208	0.250227	0.356245	0.257732	0.427515	0.4255	0.434883	0.493411	0.69365	0.470959	0.770361	0.886898	0.800021
KMW0407	(2E,4E)-2,4-Nonadienal	C9H14O	138.104	Aldehyde	41	5910-87-2	1216	fatty, melon, waxy, green, violet, leafy, cucumber, tropical, fruity, chicken	0.00016	0.5648	0.51814	0.581677	0.430123	0.624089	0.433824	0.80086	0.784418	0.779886	0.131046	0.165749	0.177205	0.384863	0.421683	0.586655	0.270344	0.151512	0.141236	0.596595	0.675602	0.50894
KMW0251	Melonal	C9H16O	140.12	Aldehyde	82	106-72-9	1054.99199145756	fresh, ozonous, melon, fresh air, sweet, green	0.016	0.539559	0.53656	0.627828	0.463829	0.459602	0.50839	0.52008	0.38978	0.523627	0.11833	0.131068	0.168929	0.383211	0.378201	0.415487	0.181219	0.206241	0.154761	0.53064	0.587406	0.501656
XMW0679	Acetaldehyde, tetramer	C8H16O4	176.105	Aldehyde	45	108-62-3	1035	-	-	0.513097	0.793316	0.96115	0.765092	0.885752	0.86579	0.960405	0.979859	1.1828	0.330084	0.368885	0.442292	0.480761	0.740756	0.853323	0.456395	0.539347	0.435363	1.09949	1.25002	1.06994
KMW0399	Decanal	C10H20O	156.151	Aldehyde	82	112-31-2	1206.42895732037	sweet, aldehydic, waxy, orange peel, citrus, floral	0.0001	0.423075	0.362517	0.41672	0.460453	0.467073	0.474716	0.78445	0.770111	0.568998	0.107281	0.132782	0.143234	0.288142	0.320135	0.544932	0.187517	0.156662	0.114835	0.436714	0.495683	0.360026
XMW0246	Oxiranecarboxaldehyde, 3-methyl-3-(4-methyl-3-pentenyl)-	C10H16O2	168.115	Aldehyde	109	16996-12-6	1234	-	-	0.283254	0.0617737	0.16911	0.329161	0.253154	0.259538	0.31287	0.573795	0.584505	0.0748489	0.165514	0.127957	0.266845	0.228154	0.250944	0.279728	0.475206	0.349958	0.359416	0.45721	0.412503
XMW1324	2-Phenyl-2-butenal	C10H10O	146.073	Aldehyde	146	4411-89-6	1276	sweet, narcissus, cortex, beany, honey, cocoa, nutty, radish	0.5	0.205361	0.122881	0.128273	0.150467	0.195312	0.242711	0.204459	0.230717	0.22439	0.0568242	0.0807115	0.0675297	0.0971125	0.0810157	0.0824221	0.137754	0.148895	0.106984	0.144587	0.160961	0.143734
D344	2,4-Undecadien-1-al	C11H18O	166.136	Aldehyde	41	30361-29-6	1430	oily, caramel, spicy, citrus, buttery, baked	0.001	0.134773	0.111473	0.177556	0.0277296	0.0397723	0.0209734	0.0227427	0.0355297	0.044823	0.033232	0.0540041	0.0491023	0.0907778	0.0787919	0.105706	0.0804882	0.158633	0.090568	0.0805445	0.0910317	0.0807994
D173	p-Tolyl-acetaldehyde	C9H10O	134.073	Aldehyde	77	104-09-6	1120	fresh, sweet, green, cortex, lilac, narcissus	-	0.130362	0.101922	0.127057	0.0377974	0.0668432	0.0619887	0.0508102	0.0640771	0.0834082	0.0233022	0.0623566	0.0265739	0.0783264	0.0674133	0.0850756	0.0500039	0.087253	0.0579527	0.0776823	0.0858096	0.0776348
XMW0285	p-Formylphenol	C7H6O2	122.037	Aldehyde	122	123-08-0	1304.41744892325	sweet, nutty, almond, balsamic, woody	10.963	0.10856	0.0949809	0.118079	0.240131	0.221952	0.157132	0.188287	0.253641	0.261335	0.0172431	0.026812	0.010083	0.030587	0.0367534	0.030855	0.0715162	0.163423	0.120283	0.177886	0.207161	0.185692
QWMW1287	Non-8-enal	C9H16O	140.12	Aldehyde	67	39770-04-2	1094	smoky, plastic	0.0002	0.099016	0.128722	0.133958	0.0798216	0.109292	0.125252	0.12551	0.0074766	0.00821296	0.00558028	0.00598956	0.0320233	0.0414618	0.0840753	0.120397	0.0392167	0.00692161	0.00638981	0.11884	0.132409	0.107668
KMW0483	Undecanal	C11H22O	170.167	Aldehyde	96	112-44-7	1308.44370860927	waxy, soapy, floral, aldehydic, citrus, green, fatty, fresh	12.5	0.0884738	0.0809097	0.117576	0.0685621	0.092459	0.0651707	0.102848	0.108185	0.106836	0.0153228	0.0223345	0.0240171	0.0880316	0.0813294	0.116641	0.0454302	0.0323462	0.0219612	0.0943083	0.104264	0.0763674
KMW0419	Bicyclo[3.1.1]hept-2-ene-2-carboxAldehyde, 6,6-dimethyl-, (1S)- (CAS)	C10H14O	150.104	Aldehyde	121	23727-16-4	1168	spicy	-	0.0818753	0.0822758	0.110628	0.114702	0.080637	0.0773026	0.189556	0.157493	0.145345	0.0238631	0.0270061	0.0266163	0.0649207	0.0959872	0.100383	0.0454163	0.0362297	0.0149608	0.120439	0.128531	0.0926025
KMW0356	Isoneral	C10H16O	152.12	Aldehyde	121	72203-97-5	1168	green	-	0.0752491	0.0961963	0.120068	0.151896	0.170326	0.132692	0.203451	0.172326	0.200083	0.0188957	0.0208776	0.0354111	0.0748478	0.107254	0.127513	0.0512738	0.0382568	0.0196622	0.133465	0.145453	0.102284
WMW0094	(E,E)-2,6-Nonadienal	C9H14O	138.104	Aldehyde	41	17587-33-6	1153	fresh, citrus, green, cucumber, melon	0.0005	0.0596425	0.0584155	0.072327	0.0861918	0.0941525	0.101175	0.097767	0.0912071	0.109423	0.0176143	0.0188037	0.0192471	0.0441179	0.06182	0.0742481	0.0289179	0.0226166	0.0155739	0.0788648	0.0802708	0.0578038
WMW0217	2-Butyl-2-octenal	C12H22O	182.167	Aldehyde	55	13019-16-4	1378	aldehydic, green, watery, fruity, metallic, oily, tropical, fatty, sweaty, goaty	-	0.0257915	0.0465981	0.0529211	0.0533987	0.104305	0.0674936	0.0634577	0.0557239	0.0561317	0.0431952	0.0828322	0.0679748	0.112128	0.0928934	0.128102	0.175133	0.155382	0.154394	0.108245	0.121389	0.0907129
NMW0214	3-(4-Hydroxyphenyl)propanal	C9H10O2	150.068	Aldehyde	94	20238-83-9	1490	-	-	0.0231075	0.0536044	0.0902368	0.0472782	0.0951022	0.0408923	0.110949	0.179517	0.135535	0.0711597	0.142676	0.132131	0.355039	0.389075	0.458996	0.311023	0.358251	0.195526	0.242316	0.268702	0.190156
QWMW1258	o-Methoxycinnamaldehyde	C10H10O2	162.068	Aldehyde	161	1504-74-1	1533	sweet, cinnamon, cassia, oily, woody, paper	-	0.0171174	0.0273899	0.0393781	0.0198684	0.0369636	0.0238969	0.0308355	0.0482587	0.0465692	0.0239712	0.0466183	0.0395471	0.113974	0.0991682	0.149878	0.0573604	0.0751116	0.0525523	0.0694662	0.0576621	0.0627814
KMW0517	(E)-2-Undecenal	C11H20O	168.151	Aldehyde	41	53448-07-0	1366	fresh, fruity, citrus, orange, peel	0.00078	0.00526583	0.0107157	0.00911515	0.0102265	0.0238082	0.0146989	0.0160062	0.0177973	0.0233973	0.0183432	0.0515489	0.0232798	0.050671	0.0303689	0.0291849	0.124008	0.119499	0.102335	0.0479549	0.059082	0.0442704
D275	Benzenemethanamine, N,N,α-trimethyl-	C10H15N	149.12	Amine	134	2449-49-2	1112	-	-	0.200342	0.12534	0.120948	0.434924	0.701394	0.703289	0.731766	0.768812	0.895744	0.167179	0.172965	0.158316	0.235627	0.266721	0.14829	0.283675	0.348891	0.269496	0.513859	0.60113	0.511066
QWMW0445	O-Decylhydroxylamine	C10H23NO	173.178	Amine	70	29812-79-1	1100	green	-	2.68717	1.69736	1.64357	5.48977	8.82678	8.02099	9.46695	9.74038	11.2011	2.22434	2.32197	2.12448	3.1236	3.52888	1.97623	3.68068	4.56559	3.54152	6.70429	7.84498	6.6999
WAMW1333	1,5-Pentanediamine	C5H14N2	102.116	Amine	85	462-94-2	1005	-	190	0.0993927	0.0696737	0.0879754	0.158033	0.300697	0.313867	0.25511	0.292567	0.272122	0.0311819	0.0286071	0.0437371	0.0587346	0.0792231	0.0977766	0.0441573	0.0489694	0.0373318	0.215494	0.257547	0.198851
WAMW1474	Butanamide, 3-methyl-	C5H11NO	101.084	Amine	57	541-46-8	996.922274387063	-	-	0.0680202	0.0501283	0.0608057	0.104897	0.191199	0.202792	0.163281	0.189088	0.179532	0.029316	0.0278247	0.0391552	0.0488046	0.0571582	0.0678935	0.0314598	0.0414206	0.0383398	0.14272	0.169344	0.132647
NMW0176	Benzeneacetamide	C8H9NO	135.068	Amine	63	103-81-1	1397.956929873	-	-	0	0	0	0.0141505	0.0483028	0.0302253	0.0287375	0.0338622	0.0448479	0.0642506	0.0732996	0.111704	0.17059	0.172554	0.234651	0.079643	0.0895475	0.0589413	0.0988691	0.117412	0.083822
NMW0177	N-Benzylformamide	C8H9NO	135.068	Amine	91	6343-54-0	1402	-	-	0	0	0	0.0177094	0.0561895	0.0370628	0.0338617	0.0477015	0.0511443	0.0789054	0.0826425	0.141771	0.198321	0.200562	0.269774	0.0914948	0.099835	0.0670138	0.115681	0.138009	0.0964187
XMW0715	Benzenamine, 4-ethoxy-	C8H11NO	137.084	Amine	137	156-43-4	1293.6790923825	-	-	0.0408775	0.0358854	0.0441491	0.0871452	0.114609	0.0910567	0.0517814	0.135014	0.14239	0.00445919	0.00657934	0.00102359	0.00908843	0.00954788	0.00711411	0.0244126	0.0569209	0.0314502	0.0486408	0.0521187	0.0508481
WAMW1778	Aniline	C6H7N	93.058	Amine	66	62-53-3	978.689370485036	-	46	1.3213	1.36545	1.7266	0.848289	1.68813	2.18205	1.61444	1.37756	1.73291	0.368757	0.396381	0.51303	0.83979	1.21547	1.76489	0.626882	0.685396	0.474926	1.87735	2.19367	1.82821
XMW0643	Butyramide, 2-cyano-2-ethyl-	C7H12N2O	140.095	Amine	97	18705-38-9	1270	-	-	0.59242	0.36069	0.331342	0.396374	0.850242	0.451724	0.462023	0.831178	0.836447	0.135953	0.286693	0.144676	0.291649	0.257968	0.23615	0.540573	0.917417	0.60103	0.525696	0.667312	0.57759
WAMW2242	o-Toluidine	C7H9N	107.073	Amine	107	95-53-4	1053	-	0.11	0.548248	0.632179	0.746543	0.566508	0.558445	0.623441	0.609649	0.448716	0.609699	0.136067	0.150109	0.192002	0.23773	0.442941	0.602612	0.206042	0.23183	0.173806	0.634598	0.685167	0.591836
XMW0711	Formamide, N-phenyl-	C7H7NO	121.053	Amine	121	103-70-8	1221	-	480	0.143159	0.243955	0.348379	0.0862552	0.21366	0.0312659	0.168099	0.198727	0.142994	0.0360694	0.0981989	0.0426013	0.121296	0.117777	0.147795	0.100118	0.108571	0.0814098	0.118969	0.14915	0.125912
NMW0157	Acetanilide	C8H9NO	135.068	Amine	93	103-84-4	1366	-	270	0.00512713	0.0117748	0.0107847	0.00866974	0.0203729	0.0111838	0.0125389	0.0143318	0.0182056	0.0139998	0.0531831	0.0182293	0.0517148	0.031546	0.0335408	0.119031	0.118519	0.0697436	0.0545311	0.060058	0.044912
KMW0273	Durene	C10H14	134.11	Aromatics	119	95-93-2	1107	rancid, sweet	0.087	0.0931835	0.0698266	0.0672152	0.136271	0.146299	0.127944	0.151732	0.154867	0.189317	0.0475353	0.0583547	0.0572171	0.0815113	0.0762843	0.0519837	0.0606554	0.0879205	0.0743947	0.106919	0.120001	0.122179
XMW0659	1-Phenylbutane	C10H14	134.11	Aromatics	92	104-51-8	1054	-	0.014	2.92591	2.78176	3.26123	2.31671	2.45946	3.53346	2.69146	1.99905	2.69793	0.612735	0.679262	0.864824	1.93959	1.95714	2.06848	0.921439	1.04828	0.790336	2.79127	3.0254	2.61806
NMW0012	Hemimellitene	C9H12	120.094	Aromatics	120	526-73-8	1024.22625400213	-	0.26	2.09801	2.77877	4.11371	3.45707	4.18113	4.71945	4.67658	4.22231	4.74526	1.39659	1.58823	2.0206	2.06608	2.78833	3.12424	1.84357	2.34756	1.8048	5.09289	5.69263	5.12619
XMW0037	Benzene, 1-ethyl-3,5-dimethyl-	C10H14	134.11	Aromatics	119	934-74-7	1059	-	-	0.673964	0.754237	0.890262	0.814539	0.758634	0.976459	0.77423	0.679621	0.81161	0.338841	0.382451	0.443687	0.734276	0.66461	0.809361	0.469616	0.470873	0.413987	0.748493	0.867974	0.848811
WAMW1364	Prehnitene	C10H14	134.11	Aromatics	134	488-23-3	1143	-	0.061	0.278565	0.226809	0.256127	0.153476	0.142722	0.1473	0.118977	0.153944	0.192714	0.053144	0.146091	0.065222	0.192101	0.16971	0.215053	0.114765	0.204107	0.14049	0.175242	0.207988	0.176435
KMW0307	p-Cymenene	C10H12	132.094	Aromatics	92	1195-32-0	1092.1589688507	phenol, spicy, clove, guaiacol	0.085	0.184216	0.200163	0.235164	0.127969	0.127882	0.13309	0.161667	0.118829	0.153722	0.0434182	0.0460521	0.0640205	0.159723	0.156316	0.188997	0	0	0	0.156145	0.184959	0.159178
NMW0794	Benzene, (1-methylpropyl)-	C10H14	134.11	Aromatics	134	135-98-8	1001	-	-	0.118968	0.112397	0.156087	0.0781011	0.137116	0.152573	0.129896	0.126385	0.163565	0.047084	0.0796789	0.0675445	0.0906836	0.104248	0.146201	0.0744752	0.11331	0.0843511	0.170768	0.196596	0.170264
XMW0712	Benzene, 1-propynyl-	C9H8	116.063	Aromatics	89	673-32-5	1052	-	-	0.105847	0.140954	0.165765	0.129182	0.129257	0.182439	0.139813	0.106959	0.140398	0.0396275	0.0441184	0.0548213	0.115561	0.105793	0.134581	0.0507863	0.0624336	0.0513606	0.143324	0.156438	0.141696
NMW0778	Isopropylbenzene	C9H12	120.094	Aromatics	120	98-82-8	926.573787409701	-	0.1	0.10312	0.0810685	0.105413	0.0789612	0.129013	0.113587	0.130303	0.139165	0.151292	0.0353999	0.0367415	0.0538448	0.0702811	0.0807519	0.106054	0.0560844	0.0687337	0.041665	0.2007	0.26194	0.213992
D133	2,6-Dimethylheptyl-4-acetate	C11H22O2	186.162	Ester	129	10250-45-0	1092	herbal, rhubarb, floral, lilac, banana	-	3.33634	1.88301	1.86494	6.68657	8.03586	8.37203	8.8272	10.3053	9.97102	2.33899	2.52	2.38551	3.38619	3.63661	2.04089	3.4008	4.47895	3.59591	6.58709	7.37674	6.414
D199	Hexanoic acid, 3-oxo-, ethyl ester	C8H14O3	158.094	Ester	71	3249-68-1	1115	fruity, pineapple, green, sweet, licorice, vanilla	-	0.951879	0.511378	0.497951	2.07283	2.8057	2.72415	2.51454	2.98051	3.69027	0.615487	0.641791	0.598937	0.883016	0.967472	0.540155	1.00831	1.25037	0.966248	1.85784	2.14108	1.89749
D202	3-Hexen-1-ol, propanoate, (Z)-	C9H16O2	156.115	Ester	82	33467-74-2	1101	green, fresh, fruity, apple, pear, vegetable, melon, banana, peach	-	1.58853	0.864992	0.83876	3.66345	4.48211	4.34515	4.52361	5.38822	5.73991	1.10111	1.15086	1.06923	1.55166	1.71872	0.943538	1.76586	2.191	1.71509	3.24711	3.76266	3.29464
D30	1-Octen-3-yl-acetate	C10H18O2	170.131	Ester	99	2442-10-6	1111	fresh, green, herbal, lavender, fruity, oily	0.09	1.72444	0.985884	0.977884	3.34054	3.99075	4.1049	4.33639	5.06429	4.96232	1.1839	1.2797	1.22038	1.70418	1.82283	1.05695	1.67985	2.27867	1.79315	3.29243	3.63387	3.2093
D305	Isopentyl 2-methylbutanoate	C10H20O2	172.146	Ester	70	27625-35-0	1101	sweet, fruity, citrus, cherry, blueberry, apple	0.14	0.216848	0.11783	0.0830896	0.357786	0.430407	0.313005	0.333438	0.47706	0.54392	0.132613	0.14813	0.137827	0.197667	0.205506	0.127767	0.146433	0.252739	0.204219	0.278881	0.308255	0.359566
D417	(3E)-Hexenyl acetate	C8H14O2	142.099	Ester	67	3681-82-1	1005	sharp, fruity, green, cortex, hyacinth, narcissus, rummy, unripe banana, pear	0.87	0.0680024	0.0384135	0.049016	0.101576	0.14606	0.127268	0.139773	0.164793	0.13388	0.0170609	0.0161377	0.0221132	0.0332726	0.0433251	0.0505895	0.0243721	0.0243462	0.0205114	0.117815	0.126324	0.108112
KMW0265	Sotolon	C6H8O3	128.047	Ester	128	28664-35-9	1110	extremely sweet, strong caramel, maple, burnt, sugar, coffee	0.011	0.673382	0.341711	0.336968	1.54852	1.85665	1.69419	1.80453	2.05781	2.35766	0.458924	0.479077	0.435608	0.657245	0.743935	0.384095	0.797839	0.966171	0.73976	1.45123	1.68663	1.43081
QWMW0776	Butanoic acid, 3-oxo-, butyl ester	C8H14O3	158.094	Ester	103	591-60-6	1104	sweet, winey, brandy, fermented fruit	-	0.206312	0.103881	0.102813	0.451269	0.532883	0.484515	0.515991	0.586929	0.685591	0.132042	0.135941	0.125313	0.190827	0.215041	0.111492	0.230456	0.279499	0.214155	0.420522	0.491787	0.41354
WAMW1635	Pentanoic acid, butyl ester	C9H18O2	158.131	Ester	103	591-68-4	1093	sweet, fruity, pineapple, green, raspberry, tropical	-	0.237746	0.126734	0.315093	0.592404	0.730541	0.694421	0.720352	0.864527	0.941925	0.16491	0.173032	0.158578	0.235342	0.264381	0.364179	0.275314	0.339159	0.263466	0.505263	0.468484	0.501912
XMW0299	Butyl butanoate	C8H16O2	144.115	Ester	71	109-21-7	996.045785639958	fruity, banana, pineapple, green, cherry, tropical fruit, ripe fruit, juicy fruity	0.028	0.0895501	0.0523006	0.0659213	0.152933	0.216108	0.233521	0.182753	0.216017	0.202635	0.0207865	0.018639	0.0279199	0.0404719	0.0584864	0.0679881	0.0325873	0.0337549	0.0237783	0.162145	0.191468	0.147734
XMW3436	2-Furanmethanol, tetrahydro-, acetate	C7H12O3	144.079	Ester	39	637-64-9	1098	fruity, ethereal, rummy, brown, cooked, cognac, tequila, caramel, nutty	-	0.119314	0.067169	0.0658425	0.309011	0.353661	0.308309	0.320284	0.376598	0.461291	0.0811711	0.0855458	0.0810757	0.118867	0.126979	0.0707971	0.133013	0.15911	0.125399	0.247224	0.269192	0.234624
KMW0503	Methyl anthranilate	C8H9NO2	151.063	Ester	119	134-20-3	1348.50993377483	fruity, grape, orange, flowery, neroli	0.003	0.00784009	0.0150834	0.0388265	0.0288165	0.07965	0.0405076	0.0785217	0.0985102	0.0764265	0.0269549	0.0514361	0.0508654	0.158063	0.172406	0.198438	0.0883779	0.0928799	0.0505366	0.0929825	0.124676	0.0887068
KMW0516	α-Terpinyl acetate	C12H20O2	196.146	Ester	136	80-26-2	1350	herbal, bergamot, lavender, lime, citrus	2.5	0.0470169	0.135512	0.447396	0.427146	0.778234	0.567477	0.784481	1.21253	0.899142	0.261739	0.502424	0.590099	1.58805	2.06536	2.32172	1.04367	1.07109	0.604618	1.04934	1.25012	0.838742
KMW0625	Hexyl octanoate	C14H28O2	228.209	Ester	84	1117-55-1	1581	fruity, green, waxy, berry, apple, estery	0.07	0.0026035	0.00874708	0.0384743	0.0285189	0.0413488	0.034975	0.038395	0.0586832	0.050471	0.00882165	0.022291	0.0128889	0.1589	0.182847	0.218706	0.0612419	0.0646202	0.0496598	0.0759506	0.0862555	0.0649509
QWMW0666	Ethyl benzoylacetate	C11H12O3	192.079	Ester	105	94-02-0	1542	fruity, cherry, brandy, berry, woody, jammy	-	0.0237295	0.0356295	0.0541047	0.0217569	0.0455725	0.0129542	0.0382868	0.055801	0.0525092	0.0305961	0.0429084	0.0540218	0.167922	0.176936	0.218165	0.0692711	0.0865715	0.0599127	0.0773915	0.101632	0.0751407
QWMW0681	Octanoic acid, 2-hexenyl ester, (E)-	C14H26O2	226.193	Ester	91	85554-72-9	1573	green, fruity, pear, oily, winey, earthy	-	0.0102996	0.0441735	0.223976	0.143505	0.19498	0.0822983	0.213324	0.333125	0.276486	0.0433905	0.120272	0.0636893	0.94538	1.11995	1.37542	0.361459	0.379959	0.266323	0.457632	0.49566	0.374348
QWMW1114	Neryl butyrate	C14H24O2	224.178	Ester	69	999-40-6	1517	green, waxy, oily, fatty, sweet, leafy, orange	-	0	0	0	0	0	0	0	0	0	0.0585433	0.058278	0.0416304	0.197975	0.206809	0.262204	0.0748228	0.105285	0.0632382	0.0725888	0.0885414	0.0498304
QWMW1229	Ethyl 3-(2-hydroxyphenyl)propanoate	C11H14O3	194.094	Ester	120	20921-04-4	1576	spicy	-	0.0060094	0.024687	0.12298	0.0815889	0.133778	0.0904726	0.125304	0.1992	0.167278	0.0237143	0.0686775	0.0351435	0.609174	0.719715	0.863435	0.225086	0.220148	0.156632	0.268556	0.308013	0.21172
XMW0463	Pentanoic acid, phenylmethyl ester	C12H16O2	192.115	Ester	108	10361-39-4	1396	fruity, floral, apple skin	-	0.0492421	0.0980116	0.201947	0.0567392	0.147371	0.067726	0.0898427	0.122702	0.137464	0.181003	0.265005	0.314554	0.518797	0.528565	0.698688	0.251553	0.330151	0.188032	0.302247	0.358579	0.261703
XMW0471	cis-3-Hexenyl benzoate	C13H16O2	204.115	Ester	123	25152-85-6	1570	fresh, green, leafy, floral, orchid, balsamic, fatty	0.5	0.00230221	0.00706097	0.0237735	0.0190599	0.0260652	0.0065347	0.0288439	0.0439049	0.0370332	0.00487017	0.0130244	0.00660886	0.125369	0.150861	0.180917	0.046758	0.0476547	0.0337842	0.0576728	0.0645917	0.0485831
XMW0618	Ethyl 9-decenoate	C12H22O2	198.162	Ester	88	67233-91-4	1388	fruity, fatty	0.2	0.0433089	0.0553777	0.0929433	0.038411	0.0903123	0.0110311	0.0565404	0.0760111	0.0725956	0.0931775	0.10617	0.162531	0.232972	0.230614	0.295897	0.0902159	0.126694	0.0801957	0.118536	0.170901	0.124944
KMW0350	Acetic acid, phenylmethyl ester	C9H10O2	150.068	Ester	108	140-11-4	1167.10945802338	sweet, floral, fruity, jasmin, fresh	0.364	0	0	0	0.0527312	0.0808935	0.0503433	0.17136	0.12983	0.0967319	0.0101314	0.0116786	0.0120581	0.0268439	0.0384661	0.0662524	0	0	0	0.0488796	0.0722646	0.0571019
QWMW1063	trans,trans-Hexa-2,4-dienyl acetate	C8H12O2	140.084	Ester	98	57006-69-6	1093	fresh, green, oily, herbal, pumpkin, fresh, parsley	-	2.78374	1.53579	1.54214	4.36918	5.20376	5.8762	6.31723	5.83732	6.34028	1.76413	1.9458	1.83867	2.6036	2.75496	1.63491	2.49323	3.37286	2.69616	4.90675	5.29927	4.76903
GMW0268	Nopyl acetate	C13H20O2	208.146	Ester	119	128-51-8	1413	herbal, lily, acetic, woody, pine, lavender	-	9.577	9.46947	11.4031	1.36474	0.696646	0.930574	0.151979	0.72974	1.15987	0.251615	0.15782	0.0703739	0.714707	0.589985	1.8643	0.242674	0.289957	0.511054	3.29561	3.71768	3.27086
KMW0605	Pentanoic acid, 1-ethenyl-1,5-dimethyl-4-hexenyl ester	C15H26O2	238.193	Ester	93	10471-96-2	1510	fruity, lavender, apricot, citrus	-	0.290359	0.530364	0.821324	0.0219883	0.0830248	0.00746868	0.0486188	0.168017	0.0430064	0.124922	0.106933	0.2287	0	0	0	0	0	0	0.182483	0.19968	0.114718
XMW0464	Methyl methanthranilate	C9H11NO2	165.079	Ester	105	85-91-6	1408	fruity, musty, sweet, neroli, powdery, phenol, wine	0.0203	25.89	33.0721	39.6517	3.38311	2.21547	2.01207	0.490527	2.34274	3.75931	0.763007	0.473712	0.223022	2.22993	1.87374	6.46612	0.654287	0.796671	1.52877	8.80339	12.6822	8.32313
GMW0288	Methyl β-methylthiopropionate	C5H10O2S	134.04	Ester	119	13532-18-8	1025	sulfury, vegetable, onion, sweet, garlic, tomato	0.18	5.05292	9.86152	13.2018	8.52192	12.8265	14.5378	14.3657	12.2835	15.1278	4.45455	5.15728	6.56014	5.54001	10.0132	11.6436	5.7087	7.57113	5.65061	15.3664	17.346	15.7004
KMW0366	(Z)-3-Hexenyl butyrate	C10H18O2	170.131	Ester	82	16491-36-4	1187	fresh, green, apple, fruity, wine, metallic, buttery	20	1.17465	1.11306	1.07346	1.25073	1.28988	1.45491	1.04045	2.07917	1.79784	0.335747	0.503646	0.419457	0.613592	0.600026	0.555518	0.952645	1.03964	0.855222	1.139	1.26379	1.16036
D81	2-Furanpropanoic acid, ethyl ester	C9H12O3	168.079	Ester	94	10031-90-0	1192	pineapple, fruity, spicy, jammy	-	1.10833	0.99267	0.987358	1.17159	1.25189	1.39815	0.989546	1.46731	1.71537	0.280365	0.425997	0.334033	0.536573	0.524315	0.490687	0.8811	0.920426	0.776639	1.06233	1.22199	1.05623
D222	Hexanoic acid, 3-methyl-2-butenyl ester	C11H20O2	184.146	Ester	99	76649-22-4	1284	fruity, green, cheese	-	0.847922	0.79652	0.77764	0.916195	1.10865	0.960427	1.12867	1.14456	0.896866	0.297704	0.424858	0.287229	0.509622	0.510787	0.497939	0.522041	0.834829	0.568122	0.95373	1.08966	0.943123
KMW0411	1,6-Octadien-3-ol, 3,7-dimethyl-, formate	C11H18O2	182.131	Ester	41	115-99-1	1215	citrus, herbal, bergamot, lavender, soapy, fatty, green, woody	-	0.686521	0.628834	0.71533	0.681119	0.756849	0.756416	0.927005	0.913047	0.92662	0.115019	0.199674	0.155184	0.478162	0.521532	0.711617	0.32208	0.254632	0.120955	0.733539	0.81562	0.633537
NMW0122	Geranyl formate	C11H18O2	182.131	Ester	69	105-86-2	1301	fresh, rose, neroli, tea, rose, green	0.2	0.620653	0.687057	0.674308	0.763023	0.927729	0.469919	0.956065	1.09285	0.777919	0.253302	0.361751	0.246008	0.434246	0.42725	0.430206	0.504066	0.704165	0.496271	0.817067	0.920514	0.812419
D240	Propanoic acid, 2,2-dimethyl-, pentyl ester	C10H20O2	172.146	Ester	41	2313-68-0	1063	-	-	0.519563	0.698988	0.822775	0.631686	0.634168	0.931179	0.679678	0.519687	0.686588	0.168582	0.189911	0.236994	0.534667	0.509619	0.680895	0.249829	0.284753	0.222341	0.713057	0.765252	0.690795
D1732	Acetic acid, 1,7,7-trimethyl-bicyclo[2.2.1]hept-2-yl ester	C12H20O2	196.146	Ester	136	92618-89-8	1278	balsamic, herbal, spice, fresh, cedary, pine needle, sweet, pine, camphor, woody	-	0.503084	0.441027	0.467178	0.637818	0.746654	0.682119	0.763501	0.88448	1.10092	0.208378	0.295345	0.238267	0.361354	0.364054	0.363447	0.398272	0.551144	0.390889	0.645927	0.72652	0.50716
XMW1246	2-Butenoic acid, hexyl ester	C10H18O2	170.131	Ester	55	19089-92-0	1202	sweet, caramel, green, walnut, oily, radish	-	0.465355	0.426304	0.482798	0.336197	0.520913	0.258703	0.657714	0.64519	0.643736	0.0823772	0.10087	0.111789	0.323791	0.354566	0.481064	0.215916	0.164965	0.086329	0.496007	0.563898	0.424233
KMW0267	Benzoic acid, methyl ester	C8H8O2	136.052	Ester	77	93-58-3	1097.74798927614	phenol, wintergreen, almond, floral, canga	0.00052	0.37026	0.409156	0.422418	0.283689	0.321902	0.371595	0.386752	0.261466	0.366858	0.0692644	0.0802543	0.0989013	0.254025	0.261848	0.328282	0.1194	0.114005	0.0844012	0.364893	0.406631	0.330561
YZMW0471	Butyl carbamate	C5H11NO2	117.079	Ester	62	592-35-8	1028	-	2340	0.309226	0.552101	0.711518	0.466831	0.667084	0.793394	0.777885	0.689217	0.830722	0.239621	0.266521	0.322824	0.325092	0.515632	0.646192	0.302307	0.382509	0.312368	0.856842	0.959409	0.808111
QWMW0676	Benzoic acid, 2-amino-, ethyl ester	C9H11NO2	165.079	Ester	120	87-25-2	1416	sweet, fruity, green, orange, blossom, grape	-	0.281745	0.181556	0.205459	0.0706226	0.123277	0.103625	0.074352	0.0978845	0.0879787	0.0748525	0.16213	0.109359	0.108999	0.0395911	0.0513245	0.394564	0.383164	0.24067	0.204196	0.227984	0.172347
KMW0213	3-Mercapto-3-methylbutyl formate	C6H12O2S	148.056	Ester	41	50746-10-6	1023	sulfury, catty, caramel, onion, roasted coffee, roasted meat, tropical	2e-06	0.259511	0.295129	0.378131	0.140174	0.215248	0.188208	0.228062	0.162486	0.148286	0.0769352	0.0854936	0.0964318	0.0956189	0.149018	0.16914	0.0832321	0.113799	0.0977429	0.39855	0.440338	0.262424
WAMW0407	Formic acid, heptyl ester	C8H16O2	144.115	Ester	56	112-23-2	1039	green, waxy, floral, herbal, plum, apple, cucumber	-	0.24074	0.273329	0.259463	0.240049	0.283011	0.282123	0.270173	0.312121	0.390865	0.136665	0.164131	0.183897	0.267607	0.2484	0.281323	0.212956	0.265551	0.221381	0.318852	0.405299	0.34453
KMW0689	Benzyl Benzoate	C14H12O2	212.084	Ester	105	120-51-4	1763	faint, sweet, balsamic, oily, herbal	0.341	0.219281	0.178075	0.309816	0.126144	0.132642	0.118621	0.138639	0.203692	0.175582	0	0	0	0	0	0	0	0	0	0.105326	0.105525	0.0731117
D346	Methyl 6,6-dimethylbicyclo[3.1.1]hept-2-ene-2-carboxylate	C11H16O2	180.115	Ester	77	30649-97-9	1301	-	-	0.204715	0.153534	0.189689	0.487249	0.349197	0.401722	0.31305	0.579974	0.611006	0.0235247	0.0326022	0.0150367	0.0546263	0.0643137	0.0416404	0.24139	0.273243	0.198289	0.303835	0.347857	0.317477
KMW0546	Acetic acid, decyl ester	C12H24O2	200.178	Ester	97	112-17-4	1409	waxy, clean, fresh, laundered cloth, cloth, citrus, soapy	0.235	0.196013	0.211243	0.243382	0.0932784	0.144993	0.130545	0.204519	0.23144	0.15418	0.0201939	0.0277221	0.035976	0.158124	0.132474	0.180041	0.0787582	0.0643824	0.0474478	0.178057	0.195193	0.131556
w31	Butanoic acid, 4-hexenyl ester, (Z)-	C10H18O2	170.131	Ester	82	69727-41-9	1203	-	-	0.180852	0.471066	0.530508	0.499953	0.557717	0.398225	0.713664	0.701124	0.702186	0.0903026	0.109352	0.122616	0.35566	0.388025	0.536236	0.245947	0.140812	0.0949198	0.544892	0.609887	0.469394
KMW0627	Benzoic acid, 1-methylethyl ester	C10H12O2	164.084	Ester	105	939-48-0	1217	sweet, fruity, floral, balsamic	-	0.169588	0.189955	0.244802	0.0995507	0.116033	0.0706932	0.165524	0.19743	0.135603	0.0532784	0.113925	0.0653608	0.145107	0.131192	0.166667	0.102992	0.108037	0.109666	0.171302	0.197262	0.182251
QWMW0701	3-6-Nonadien-1-yl-acetate	C11H18O2	182.131	Ester	93	76649-26-8	1303	mild, fresh, green, melon, fruity, pear	0.011	0.164557	0.117239	0.142682	0.344778	0.273862	0.140089	0.16445	0.313389	0.328687	0.0161718	0.0241011	0.0081322	0.0315427	0.0376448	0.0183301	0.0614727	0.15207	0.101846	0.159084	0.178123	0.166565
KMW0372	Hexyl butanoate	C10H20O2	172.146	Ester	89	2639-63-6	1190.35181236674	green, sweet, fruity, apple, waxy, soapy	0.203	0.160776	0.138777	0.132654	0.159213	0.23131	0.210836	0.132897	0.210911	0.245436	0.0375608	0.0569664	0.0450405	0.0712138	0.0708166	0.0671536	0.1298	0.13649	0.104234	0.143204	0.166866	0.148312
KMW0429	Isobornyl formate	C11H18O2	182.131	Ester	121	1200-67-5	1233	camphor, musty, medicinal, woody	-	0.151991	0.0344932	0.0441242	0.186413	0.130307	0.266971	0.155428	0.331066	0.324675	0.0363106	0.0757135	0.0559978	0.0978885	0.0861767	0.0961408	0.132235	0.246408	0.138524	0.192937	0.223222	0.185295
KMW0578	Butanoic acid, 3-methyl-, 1-ethenyl-1,5-dimethyl-4-hexenyl ester	C15H26O2	238.193	Ester	80	1118-27-0	1464	citrus, bergamot, lavender, peach, apricot, sage	-	0.127266	0.215046	0.423729	0.133804	0.346385	0.101181	0.248465	0.353003	0.355512	0.344485	0.415527	0.569503	0.562888	0.616317	0.803399	0.289501	0.370775	0.226569	0.400485	0.436423	0.489002
XMW1096	Butanoic acid, 1-ethenylhexyl ester	C12H22O2	198.162	Ester	71	16491-54-6	1280	fruity, floral, orchid, waxy, green, privet, watery, metallic, mushroom, buttery	-	0.120302	0.064981	0.0628182	0.0793951	0.120012	0.0657921	0.079484	0.12373	0.132176	0.0237275	0.0445674	0.029023	0.0467401	0.0425234	0.0414331	0.0750175	0.0828445	0.0807219	0.0851666	0.101831	0.0928871
D393	Ethyl safranate	C12H18O2	194.131	Ester	107	35044-59-8	1434	fresh, natural, herbal, damascone, rose, apple, woody	-	0.118841	0.128098	0.157589	0.0280673	0.0363158	0.0229584	0.0175869	0.036658	0.045546	0.0402188	0.0791687	0.0583084	0.0836812	0.0743856	0.0984828	0.0679236	0.0784171	0.0444652	0.0969516	0.11363	0.0788258
KMW0496	Ethyl hydroxy-3-hexanoate	C8H16O3	160.11	Ester	71	2305-25-1	1133	fruity, grape, burnt, woody, hay, spicy, pineapple, cranberry, dusty, woody	0.045	0.116134	0.0850795	0.113913	0.034287	0.0586713	0.0281354	0.0466241	0.0574353	0.0727621	0.0215443	0.0600563	0.0255999	0.0749563	0.0626784	0.0798903	0.04538	0.0794503	0.0543425	0.0700536	0.0776445	0.0702412
XMW0080	(3Z)-3-Octenyl acetate	C10H18O2	170.131	Ester	81	69668-83-3	1195	-	-	0.111342	0.101565	0.100453	0.0865569	0.092991	0.0855071	0.117712	0.152809	0.175875	0.0208346	0.0312674	0.0243345	0.053485	0.0375695	0.0507751	0.0600843	0.096278	0.076798	0.0791325	0.12183	0.110017
QWMW1049	Thiophene-2-carboxylic acid ethyl ester	C7H8O2S	156.025	Ester	111	2810-04-0	1202	fermented, grape, sour, winey	-	0.10629	0.0921618	0.105181	0.114367	0.116861	0.119741	0.145013	0.142872	0.143689	0.025836	0.0344341	0.035068	0.0720984	0.0803428	0.0992468	0.0469272	0.0420082	0.0293151	0.109623	0.12398	0.0904589
QWMW0941	2-Hexen-1-ol, propanoate, (E)-	C9H16O2	156.115	Ester	67	53398-80-4	1111	fruity, ripe apple, pear, fruity	-	0.103987	0.0531741	0.0520115	0.622942	0.731635	0.0923744	0.19151	0.229022	0.91079	0.0758533	0.0762178	0.0989564	0.0987506	0.106366	0.0519553	0.0917887	0.146408	0.115109	0.16495	0.2032	0.182365
QWMW0682	Decanoic acid, 3-hexenyl ester, (Z)-	C16H30O2	254.225	Ester	82	85554-69-4	1760	green, fruity, fatty, waxy	-	0.100045	0.0763852	0.136574	0.0684133	0.0633745	0.068509	0.0630263	0.0858973	0.0779309	0	0	0	0	0	0	0	0	0	0.0489201	0.0492518	0.0357662
KMW0511	Butyl benzoate	C11H14O2	178.099	Ester	123	136-60-7	1377	strong, cumin, caraway, spicy, herbal, leathery	-	0.0930157	0.198786	0.329534	0.0899812	0.1744	0.0834869	0.165303	0.17685	0.190788	0.127	0.21807	0.196828	0.486334	0.55082	0.703751	0.365145	0.380772	0.251664	0.354381	0.388088	0.270803
GMW0272	Acetic acid, non-3-enyl ester, cis-	C11H20O2	184.146	Ester	95	13049-88-2	1292	flesh, pear, green, tropical, herbal	-	0.0898396	0.0594052	0.0607684	0.167989	0.140332	0.150069	0.0877244	0.17283	0.188143	0.0116855	0.0104898	0.00685493	0.0170541	0.0184854	0.00922576	0.0820412	0.0913764	0.0620264	0.0871341	0.0987575	0.0923027
XMW0062	2-Propenoic acid, 2-methyl-, 3,3,5-trimethylcyclohexyl ester	C13H22O2	210.162	Ester	109	7779-31-9	1353	-	-	0.0891492	0.112606	0.102283	0.143844	0.269113	0.193507	0.18747	0.167762	0.199567	0.112573	0.404312	0.154188	0.305439	0.185363	0.186966	1.01484	0.943953	0.717291	0.346012	0.494017	0.284397
XMW0306	Methyl enanthate	C8H16O2	144.115	Ester	87	106-73-0	1024.40987124464	sweet, fruity, green, orris, waxy, floral, berry	0.004	0.0864436	0.0925427	0.106063	0.0918328	0.141926	0.121673	0.160494	0.14035	0.164636	0.0469794	0.054316	0.0607481	0.0600564	0.0920191	0.10202	0.0511605	0.0802217	0.0602593	0.173342	0.193326	0.174925
KMW0538	Isobornyl propionate	C13H22O2	210.162	Ester	136	2756-56-1	1388	pungent, pine, camphor, woody, lavender	-	0.0836432	0.107026	0.151834	0.112571	0.307505	0.0776132	0.190982	0.16563	0.169465	0.132802	0.252642	0.206603	0.341949	0.286014	0.393074	0.510862	0.476857	0.459463	0.315167	0.367535	0.275521
KMW0229	Hexanoic acid, 1-methylethyl ester	C9H18O2	158.131	Ester	99	2311-46-8	1034	fruity, pineapple, loganberry, berry	-	0.0765158	0.108189	0.131455	0.110674	0.152526	0.156603	0.170546	0.149172	0.179335	0.0466053	0.0531159	0.0689033	0.0708814	0.101933	0.115112	0.0581124	0.0807772	0.0586835	0.187482	0.21147	0.181472
QWMW1054	Benzeneethanol, α,α-dimethyl-, acetate	C12H16O2	192.115	Ester	117	151-05-3	1298	sweet, floral, fruity, rose, green, pear, berry, jasmin, powdery	-	0.0665127	0.0470844	0.0583461	0.13721	0.108593	0.055708	0.0648888	0.123311	0.129568	0.00600797	0.00733414	0.0049294	0.0120295	0.0145684	0.00652974	0.0213152	0.0487187	0.0358962	0.0635424	0.0699172	0.0664304
D246	Propanoic acid, 2-methyl-, 3,7-dimethyl-2,6-octadienyl ester, (Z)-	C14H24O2	224.178	Ester	69	2345-24-6	1487	sweet, fresh, fruity, raspberry, strawberry, green	-	0.0406242	0.100681	0.223524	0.0859236	0.239531	0.0716194	0.217312	0.354223	0.26838	0.138977	0.284505	0.264529	0.70501	0.773148	0.912839	0.611863	0.713724	0.387731	0.487639	0.532297	0.38333
KMW0500	Benzyl butyrate	C11H14O2	178.099	Ester	108	103-37-7	1347	fresh, fruity, jasmin, apricot, loganberry	0.376	0.0293186	0.0684007	0.142938	0.0900098	0.187181	0.0929374	0.179713	0.232503	0.208528	0.0646764	0.121066	0.122833	0.369367	0.402829	0.447279	0.208897	0.22382	0.12061	0.2555	0.289155	0.211923
D358	4-tert-Butylcyclohexyl acetate	C12H22O2	198.162	Ester	57	32210-23-4	1368	woody, cedary, floral, oily, herbal, balsamic, green, fruity	0.86	0.0243894	0.043883	0.0466039	0.040296	0.100468	0.031594	0.0627525	0.0710509	0.0976966	0.0720302	0.214587	0.0886081	0.212555	0.123928	0.122534	0.608264	0.557164	0.534953	0.217535	0.248373	0.18157
KMW0528	cis-3-Hexenyl hexanoate	C12H22O2	198.162	Ester	82	31501-11-8	1380	fruity, green, waxy, pear, winey, tropical, grassy, pineapple	0.781	0.023555	0.0405391	0.0589514	0.0318233	0.11505	0.0787403	0.0706818	0.0600142	0.0627438	0.0478093	0.0920039	0.0764424	0.126086	0.105192	0.144086	0.179636	0.176552	0.177081	0.122772	0.13438	0.100266
WAMW0438	Tsumacide	C9H11NO2	165.079	Ester	107	1129-41-5	1465	-	-	0.0153525	0.0261397	0.0475191	0.00576771	0.0166466	0.0064253	0.0128536	0.0184642	0.0191793	0.0296736	0.0422078	0.0336437	0.0331017	0.12035	0.15717	0.0159736	0.0222519	0.0460213	0.0673526	0.0732522	0.0527638
D158	2-Phenoxyethyl isobutyrate	C12H16O3	208.11	Ester	71	103-60-6	1488	green, fruity, waxy, apple, nuances	-	0.0111959	0.0277636	0.0592062	0.0311419	0.0613121	0.00931858	0.0565298	0.0925109	0.0679263	0.0349542	0.0741255	0.0702175	0.195628	0.202818	0.24728	0.161401	0.186862	0.107025	0.13185	0.137055	0.102866
XMW3114	Nonanoic acid, butyl ester	C13H26O2	214.193	Ester	158	50623-57-9	1486	orange, apricot, rose	-	0.0095318	0.0141826	0.033197	0.017754	0.0359672	0.0200617	0.0316406	0.0511094	0.0390205	0.019719	0.0434347	0.0401996	0.105779	0.107489	0.138098	0.0813914	0.108342	0.0578078	0.0724046	0.0734721	0.0579509
XMW1258	Acetic acid, (4,6,8,9-tetramethyl-3-oxabicyclo[3.3.1]non-6-en-1-yl)methyl ester	C15H24O3	252.173	Ester	133	309722-81-4	1667	-	-	0.0091228	0.00801376	0.012997	0.0298087	0.0427404	0.0255684	0.0271711	0.0368787	0.0358472	0.0220105	0.0495623	0.0337793	0.142442	0.137324	0.152015	0.14354	0.179306	0.141855	0.0610772	0.0800443	0.0648443
D403	Benzeneacetic acid, 4-(1,1-dimethylethyl)-, methyl ester	C13H18O2	206.131	Ester	131	3549-23-3	1491	dairy, buttery, milky, leafy, creamy, green, waxy, fatty, hyacinth, melon rind, rubbery	-	0.00587011	0.0121622	0.0240285	0.0171339	0.0391275	0.00673287	0.0217668	0.0387396	0.04636	0.0164768	0.0318911	0.0287804	0.120121	0.132523	0.161717	0.104203	0.123323	0.0716384	0.0487275	0.0525737	0.067651
XMW0479	cis-3-Hexenyl salicylate	C13H16O3	220.11	Ester	120	65405-77-8	1670	floral, green, metallic, herbal, balsamic	0.115	0.00558375	0.00466627	0.00686437	0.0194176	0.0257557	0.016879	0.0162691	0.0266296	0.0249078	0.0129026	0.0260741	0.017565	0.0840531	0.0795915	0.087551	0.0934493	0.112028	0.108462	0.0459396	0.0473617	0.0377708
KMW0424	Hexyl 2-methylbutyrate	C11H22O2	186.162	Ester	57	10032-15-2	1236	green, waxy, fruity, apple, spicy, tropical	0.022	0	0	0	0.137691	0.18006	0.0828365	0.192999	0.193828	0.168312	0.0327633	0.0462155	0.0364041	0.0585931	0.0549227	0	0	0	0	0.122548	0.137651	0.11521
D156	3-Phenylpropyl isobutyrate	C13H18O2	206.131	Ester	117	103-58-2	1490	fruity, tropical, apricot, plum, balsamic, jammy, honey, bread, osmanthus, dry	-	0	0	0	0	0	0	0.021531	0.0385396	0.0296088	0	0	0	0.0831746	0.110387	0.130995	0.0881535	0.0840327	0.0367998	0.0488852	0.0506672	0.0424371
QWMW0729	cis-3-Hexenylpyruvate	C9H14O3	170.094	Ester	67	68133-76-6	1225	green, spicy, caramel, cucumber, melon, vegetable	-	0	0	0	0.0976427	0.0793934	0.106801	0.103547	0.149831	0.313738	0.0214473	0.0613034	0.0318691	0.018566	0.0184561	0.0161262	0.070697	0.0759767	0.0766719	0.120789	0.142652	0.116569
GMW0246	Butyl benzene acetate	C12H16O2	192.115	Ester	136	122-43-0	1440	rose, honey, chocolate	-	0	0	0	0.0252479	0.0396467	0.0111074	0.0359167	0.0549864	0.048447	0.0278193	0.0631751	0.0543196	0.161992	0.183181	0.237132	0.1023	0.125821	0.0784365	0.0924876	0.102579	0.0723058
KMW0591	Bornyl butanoate	C14H24O2	224.178	Ester	71	13109-70-1	1451	herbal, woody	-	0	0	0	0	0	0	0	0	0	0	0	0	0.10614	0.254409	0.304174	0.125092	0.151209	0.0876471	0.0297155	0.029444	0.0182621
WMW0216	Fenchyl acetate	C12H20O2	196.146	Ester	43	13851-11-1	1224	fresh, sweet, pine, fir, herbal, citrus	-	0	0	0	0	0	0	0	0.152008	0.188616	0	0	0	0	0	0	0.0844802	0.225064	0.122001	0.0679038	0.0763065	0.0597071
XMW0603	p-Ethylanisole	C9H12O	136.089	Ether	136	1515-95-3	1110	anisic	-	2.61144	1.35589	1.38193	6.48157	7.75587	6.88662	7.47704	8.55372	10.0101	2.07148	2.24091	1.64558	2.45719	2.6202	1.86627	2.46641	3.30772	3.21462	4.93177	5.28433	4.72433
XMW1160	Benzaldehyde diethylacetal	C11H16O2	180.115	Ether	107	774-48-1	1291	green, bitter, almond	-	2.23866	1.58301	1.93676	5.24498	3.93562	4.70144	2.34626	4.52362	4.64386	0.158314	0.213616	0.0677121	0.245335	0.309205	0.181519	0.65265	1.49018	1.19825	2.14734	2.48647	2.15128
XMW1469	Benzene, 1-methoxy-4-(1-methylpropyl)-	C11H16O	164.12	Ether	164	4917-90-2	1236	-	-	0.0398721	0.0383468	0.0384509	0.0865723	0.126044	0.120093	0.136135	0.137832	0.122989	0.0235887	0.0352126	0.0264469	0.051714	0.054995	0.0264222	0.0629705	0.0567618	0.0191498	0.0876345	0.098665	0.0832765
NMW0164	β-Isosafrole	C10H10O2	162.068	Ether	104	4043-71-4	1374	-	-	0.0153715	0.0353372	0.0494243	0.0135069	0.024828	0.0200333	0.0248835	0.0238454	0.0320162	0.019803	0.0310689	0.0302197	0.0817851	0.10024	0.123592	0.0436011	0.051049	0.0344837	0.0548055	0.0608915	0.0401881
GMW0253	Benzyl isopentyl ether	C12H18O	178.136	Ether	92	122-73-6	1310	green, beany, gardenia, jasmin, fruity, weedy, green, pea	-	0.323434	0.293076	0.275977	0	0	0	0.0488204	0.115489	0.13217	0.0476167	0.0897642	0.0447394	0.0464835	0.0515142	0.0633229	0.0609345	0.125337	0.097099	0.0903532	0.149611	0.0914031
WAMW0211	p-Methoxytoluene	C8H10O	122.073	Ether	107	104-93-8	1021	naphthyl, cresol, ylang-ylang, powdery, nutty	0.2	6.57838	11.0315	18.6033	11.9585	17.9368	19.7686	20.0669	18.0537	21.0917	6.39295	6.36365	7.41574	7.34031	11.5118	16.296	6.31576	8.55175	8.09395	21.1986	23.8772	22.01
XMW0721	Benzene, 1-methoxy-4-propyl-	C10H14O	150.104	Ether	150	104-45-0	1190	sweet, anisic, licorice, sassafrass, fennel	-	2.79078	2.50255	2.48459	2.76023	3.08753	2.78388	2.4341	3.64066	4.22782	0.682251	1.06334	0.812738	1.34742	1.28132	1.21163	2.17586	2.27657	1.9198	2.58913	2.96615	2.61703
WAMW1631	4-Methylthio butanenitrile	C5H9NS	115.046	Ether	44	59121-24-3	1051	-	0.082	0.570761	0.591775	0.693275	0.527378	0.540801	0.744705	0.581434	0.448373	0.585749	0.16316	0.184479	0.225438	0.483275	0.443725	0.503938	0.211995	0.261524	0.214012	0.602651	0.652568	0.59393
GMW0220	Benzaldehyde dimethyl acetal	C9H12O2	152.084	Ether	91	1125-88-8	1200	green, earthy, root, nutty, vegetable, spinach, potato, fungal, almond, winey	-	0.520161	0.507261	0.510798	0.577707	0.601421	0.713536	0.485534	0.696589	0.793455	0.15914	0.238043	0.197124	0.290412	0.279901	0.264818	0.433405	0.475228	0.397216	0.539585	0.585991	0.546739
YZMW0022	3-Ethylanisole	C9H12O	136.089	Ether	121	10568-38-4	1124	-	0.02	0.20568	0.151841	0.186051	0.050091	0.0958962	0.0823192	0.0605824	0.0929045	0.124124	0.0307426	0.0852386	0.0344244	0.107265	0.0930159	0.122303	0.069649	0.122908	0.0838036	0.11145	0.124854	0.114712
XMW0774	3-Hexene, 1-(1-methoxyethoxy)-, (Z)-	C9H18O2	158.131	Ether	59	54340-96-4	1035	-	-	0.184023	0.249683	0.594391	0.250886	0.362038	0.476832	0.462814	0.294352	0.484458	0.145909	0.148285	0.171276	0.171287	0.265581	0.532142	0.148153	0.198993	0.170741	0.496602	0.555135	0.51618
XMW1464	Benzyl butyl ether	C11H16O	164.12	Ether	91	588-67-0	1238	floral, rose	-	0.174682	0.13473	0.1559	0.0525384	0.0365933	0.0475704	0.028259	0.0342141	0.0495787	0.021715	0.0462975	0.0269712	0.0863638	0.0819388	0.0946477	0.0550526	0.085188	0.0693658	0.0457371	0.0540516	0.0489167
GMW0403	Benzene, 1,3,5-trimethoxy-	C9H12O3	168.079	Ether	109	621-23-8	1413.59223300971	-	-	0.124666	0.134923	0.151922	0.0629681	0.108278	0.103728	0.126221	0.139914	0.0988456	0.0083006	0.0148846	0.0160177	0.107391	0.0900513	0.117841	0.0864183	0.055712	0.0341409	0.118937	0.145504	0.0929259
XMW2989	2,4,6-Trimethylanisole	C10H14O	150.104	Ether	136	4028-66-4	1170	-	0.0008	0.12199	0.0968794	0.108567	0.0742694	0.0891605	0.0876371	0.0680217	0.116136	0.10304	0.0232043	0.0415981	0.0367793	0.0721477	0.0658087	0.0774295	0.0433163	0.0886955	0.0709538	0.105893	0.127195	0.0827399
NMW0266	β-Asarone	C12H16O3	208.11	Ether	193	5273-86-9	1628	-	-	0.103359	0.0755426	0.116597	0.0655836	0.0651128	0.103007	0.0493068	0.202127	0.146345	0.16485	0.467995	0.122925	0.228464	0.12499	0.116546	0.217894	0.655586	0.208283	0.167253	0.197342	0.143563
KMW0192	o-Methoxytoluene	C8H10O	122.073	Ether	107	578-58-5	1008	sweet, nutty, floral, earthy, walnut	0.3	0.0991727	0.0983238	0.117185	0.104911	0.124681	0.141761	0.126958	0.104701	0.143879	0.0244102	0.031467	0.037871	0.0484951	0.0788767	0.105861	0.0436945	0.0463446	0.041929	0.148412	0.161783	0.133735
NMW0158	Benzene, 1-methoxy-2-nitro-	C7H7NO3	153.043	Ether	106	91-23-6	1368	-	-	0.0608005	0.148742	0.12154	0.0981347	0.220362	0.159309	0.136636	0.157467	0.206755	0.161376	0.615073	0.197399	0.609801	0.27145	0.27848	1.41918	1.4102	0.802465	0.503914	0.697103	0.395901
D685	2-Methyl-3-propylpyrazine	C8H12N2	136.1	Heterocyclic compound	109	15986-80-8	1091	-	0.06	0.239537	0.151488	0.152553	0.435303	0.689304	0.509287	0.528874	0.755693	0.887262	0.17803	0.194268	0.181704	0.266594	0.283856	0.172886	0.227322	0.351348	0.278712	0.426632	0.482089	0.511227
KMW0190	Trimethylpyrazine	C7H10N2	122.084	Heterocyclic compound	42	14667-55-1	1004	nut skin, earthy, powdery, cocoa, baked, potato, roasted, peanut, hazelnut, musty	0.29	0.0552017	0.0380741	0.0490093	0.0779598	0.145851	0.125147	0.122068	0.164247	0.131944	0.0169721	0.0156716	0.0218331	0.0310833	0.0428251	0.0535962	0.0243019	0.0237399	0.0199453	0.117699	0.126481	0.108648
XMW0523	1H-Pyrrole-2-carbonitrile	C5H4N2	92.037	Heterocyclic compound	65	9513-94-4	1161	-	-	0.110716	0.0892831	0.108531	0.198043	0.222584	0.22133	0.138646	0.259034	0.283194	0.0115572	0.0212693	0.0160798	0.0253748	0.0227115	0.0278236	0.0630787	0.133526	0.0919302	0.133972	0.155971	0.141984
XMW1309	Tetramethylpyrazine	C8H12N2	136.1	Heterocyclic compound	136	1124-11-4	1088	nutty, musty, chocolate, coffee, cocoa, brown, lard, burnt	1	0.0868641	0.0578583	0.0566966	0.197218	0.299684	0.257674	0.27021	0.317739	0.386501	0.0693235	0.0728278	0.0698244	0.099983	0.108296	0.0638083	0.108111	0.134934	0.105222	0.200334	0.224466	0.196702
KMW0431	5-Methyl -6,7-dihydrocyclopentapyrazine	C8H10N2	134.084	Heterocyclic compound	134	23747-48-0	1107	roasted, nutty	0.05	0.469544	0.327646	0.347282	0.547271	0.806783	0.722987	0.805523	0.907711	1.01208	0.311308	0.241449	0.335461	0.325422	0.328053	0.207864	0.432205	0.388956	0.481306	0.792311	0.863571	0.561988
NMW0059	4-Aminopyridine	C5H6N2	94.053	Heterocyclic compound	67	504-24-5	1158	-	-	0.0524994	0.0614392	0.0418571	0.0760217	0.0904978	0.0599212	0.161034	0.129069	0.14559	0.0210246	0.0253227	0.022806	0.0587173	0.0726243	0.0746271	0.0440602	0.037572	0.0232912	0.0945282	0.102334	0.0813134
XMW0522	Pyridine, 3-propyl-	C8H11N	121.089	Heterocyclic compound	93	4673-31-8	1027	sweet, musty, beany, earthy, woody	-	15.0638	24.6936	31.3638	20.8295	31.4843	32.4269	34.535	30.4651	35.9787	8.77532	9.89546	15.6825	15.6805	18.1555	28.7827	13.3418	18.0921	10.9984	37.4019	40.4874	37.51
GMW0155	Aldehydkollidin	C8H11N	121.089	Heterocyclic compound	106	104-90-5	1031	nutty, strong, raw, potato, roasted, earthy	0.019	13.0389	20.8238	26.4348	17.459	26.0132	27.7206	29.1664	25.9562	30.3114	7.8594	8.83696	10.0666	10.2004	16.3547	24.4792	10.8425	11.6681	9.88496	30.6057	34.4327	31.6576
D335	2-Isobutylpyrazine	C8H12N2	136.1	Heterocyclic compound	41	29460-92-2	1043	green, vegetable, fruity	0.4	11.6745	24.0692	32.2707	20.8892	31.3391	32.9843	35.1008	31.4299	36.6726	10.9922	12.7047	13.0538	12.9379	20.4254	28.4	13.0752	15.0649	13.7889	36.9899	41.9471	38.0644
XMW0671	1,7-Diazabicyclo[2.2.0]heptane	C5H10N2	98.084	Heterocyclic compound	70	279-42-5	1031	-	-	2.85518	4.84692	5.91141	3.82145	5.9189	6.26833	6.64024	6.06745	6.85935	1.97308	2.2241	2.87365	2.93847	4.60324	5.63034	2.61495	3.32218	2.49531	7.18195	8.15233	7.15077
KMW0240	Ethanone, 1-(1H-pyrrol-2-yl)-	C6H7NO	109.053	Heterocyclic compound	109	1072-83-9	1063	musty, nut skin, maraschino, cherry, coumarin, licorice, walnut, bread	170	2.04329	2.28629	2.71688	1.93307	1.91088	2.69429	2.24949	1.68288	2.27512	0.475375	0.521747	0.669563	1.08164	1.59575	2.77226	0.940603	0.851569	0.621076	2.1852	2.53492	2.17877
D253	2-Acetyl-3-methylpyrazine	C7H8N2O	136.064	Heterocyclic compound	108	23787-80-6	1086	nutty, flesh, roasted hazelnut, toasted grain, corn, chip, vegetable, nut skin, caramel	0.02	1.3244	1.62365	1.72094	1.28849	1.31095	1.53975	1.56572	1.04001	1.48491	0.265508	0.304503	0.380584	0.488853	1.03141	1.48471	0.459812	0.406866	0.310683	1.45143	1.66467	1.27437
D364	2-Ethoxy-3-methylpyrazine	C7H10N2O	138.079	Heterocyclic compound	81	32737-14-7	1029	hazelnut, roasted, almond, pineapple, earthy	0.0008	0.900053	1.7509	2.30041	1.47374	2.21679	2.33211	2.49263	2.17323	2.63471	0.766998	0.88771	1.14236	0.990648	1.50129	2.02256	0.946946	1.32399	0.957535	2.65342	3.03774	2.69628
WAMW0591	Pyrazine, 2-ethenyl-6-methyl-	C7H8N2	120.069	Heterocyclic compound	120	13925-09-2	1031	hazelnut	-	0.72961	1.28397	1.58818	1.0186	1.62196	1.93686	1.82134	1.60812	1.8596	0.523593	0.58594	0.717478	0.731649	1.18631	1.50602	0.691584	0.835732	0.669271	2.01848	2.24482	1.9674
QWMW0454	Pyridine, 2-(2-methylpropyl)-	C9H13N	135.105	Heterocyclic compound	93	6304-24-1	1048	green, pepper	-	0.472174	0.459276	0.544083	0.351427	0.405462	0.611965	0.462008	0.379603	0.477503	0.1481	0.162764	0.203232	0.32192	0.362071	0.496994	0.176511	0.235183	0.191659	0.430512	0.51521	0.481537
QWMW0254	2-Methoxy-3,5-dimethylpyrazine	C7H10N2O	138.079	Heterocyclic compound	120	92508-08-2	1049	bread, mousy	4e-07	0.367442	0.415356	0.486346	0.285566	0.357691	0.407526	0.40858	0.305726	0.410231	0.091198	0.100963	0.129997	0.16382	0.292264	0.402986	0.140982	0.160209	0.118944	0.410658	0.458567	0.390935
XMW0289	2-Acetyl-5-methylfuran	C7H8O2	124.052	Heterocyclic compound	124	1193-79-9	1037.21804511278	strong, musty, nutty, hay, coconut, coumarin, milky	40.87	0.346346	0.45896	0.588517	0.497253	0.574506	0.628279	0.649048	0.568882	0.671733	0.200801	0.196209	0.227189	0.227408	0.366461	0.51265	0.24259	0.266746	0.257504	0.690768	0.774775	0.710048
QWMW1039	2-Methyl-3-isopropylpyrazine	C8H12N2	136.1	Heterocyclic compound	108	15986-81-9	1056	enhanced, woody, coffee grounds	0.016	0.343916	0.367865	0.433211	0.292981	0.30856	0.391722	0.361087	0.243362	0.319893	0.0845435	0.0938409	0.114522	0.13893	0.260327	0.304485	0.10714	0.134509	0.102552	0.34497	0.399685	0.303784
D359	2,3-Dimethyl-5-sec-butylpyrazine	C10H16N2	164.131	Heterocyclic compound	149	32263-00-6	1194	marine, burnt, roasted	0.68	0.247249	0.264611	0.254293	0.216598	0.310905	0.301177	0.246266	0.359531	0.424225	0.0711512	0.115073	0.0834468	0.139806	0.147015	0.134215	0.145789	0.226606	0.196811	0.262503	0.315191	0.260087
D385	5,6,7,8-Tetrahydroquinoxaline	C8H10N2	134.084	Heterocyclic compound	106	34413-35-9	1212	musty, nutty, roasted, beany, cereal, corn, chip, cheese	-	0.205036	0.190568	0.242218	0.0632348	0.102018	0.0882222	0.0828015	0.104828	0.122266	0.0665121	0.163693	0.0862748	0.18199	0.122778	0.144392	0.0818342	0.143698	0.163803	0.122786	0.135895	0.190347
XMW2824	2-Isopropylpyrazine	C7H10N2	122.084	Heterocyclic compound	122	29460-90-0	972	minty, green, nutty, honey	0.1	0.181924	0.181837	0.233927	0.112382	0.226491	0.291192	0.235801	0.197818	0.251772	0.0488236	0.0517365	0.0739612	0.111681	0.165329	0.232873	0.0859326	0.0974083	0.0620337	0.269205	0.314908	0.253457
D191	2-Hexanoylfuran	C10H14O2	166.099	Heterocyclic compound	95	14360-50-0	1239	sweet, fruity, ketonic, green, apricot, peach	-	0.176988	0.158694	0.20858	0.128213	0.0837577	0.0580452	0.0818594	0.104922	0.112342	0.092918	0.102491	0.086955	0.116134	0.0773825	0.106168	0.0788376	0.133225	0.0846403	0.088874	0.0906562	0.119173
XMW2392	2,5-Diethylpyrazine	C8H12N2	136.1	Heterocyclic compound	135	13238-84-1	1091	nutty, hazelnut	0.007	0.168083	0.272698	0.286062	0.220645	0.217591	0.251744	0.258042	0.172869	0.246308	0.045357	0.0528135	0.0646687	0.0834122	0.1746	0.251315	0.0789443	0.0719592	0.0541256	0.243077	0.275878	0.218296
KMW0380	Nerol oxide	C9H14N2O	166.111	Heterocyclic compound	124	24683-00-9	1181	green bell pepper, pea, galbanum	2e-06	0.131407	0.162482	0.181408	0.0791063	0.0979727	0.0604128	0.0758492	0.135076	0.179912	0.0400712	0.0460223	0.0481569	0.0801281	0.0590999	0.0923811	0.0722412	0.0985976	0.0787557	0.12346	0.144738	0.141355
QWMW0413	Pyridine, 2-butyl-	C9H13N	135.105	Heterocyclic compound	93	5058-19-5	1202	green, sweet	-	0.129513	0.150487	0.14495	0.123568	0.162553	0.159399	0.131246	0.207615	0.233961	0.0442788	0.0656523	0.0558356	0.0882923	0.0783389	0.0877464	0.0872826	0.147174	0.110116	0.147298	0.166599	0.161882
XMW2439	Pyridine, 3-(2-methylpropyl)-	C9H13N	135.105	Heterocyclic compound	93	14159-61-6	1076	strong, aromatic	-	0.124434	0.18435	0.191553	0.150198	0.146841	0.167549	0.170916	0.118974	0.165585	0.0325722	0.037814	0.0465871	0.0610123	0.120651	0.172231	0.0565371	0.0543882	0.0407857	0.165935	0.185173	0.152238
XMW0714	3-Acetyl-1H-pyrroline	C6H7NO	109.053	Heterocyclic compound	94	1072-82-8	1274	roasted	-	0.0840641	0.11292	0.0978772	0.0899528	0.152785	0.13974	0.15938	0.183411	0.228987	0.0438046	0.0616868	0.0506908	0.0747983	0.0748193	0.079871	0.0802516	0.110797	0.0796303	0.132603	0.151777	0.109805
BPMW009	N-methylpyridine-3-carboxamide	C7H8N2O	136.064	Heterocyclic compound	107	114-33-0	1437.49284487693	-	-	0.0809364	0.133075	0.164017	0.0110422	0.0387778	0.0101915	0.0191112	0.0321414	0.0309152	0.0217485	0.0502728	0.0476108	0.0811014	0.0710902	0.104565	0.0650677	0.087302	0.0503736	0.0635749	0.0727612	0.0536285
XMW0438	2-(1-pentenyl) furan	C9H12O	136.089	Heterocyclic compound	136	20992-69-2	1000	roasted	1	0.0469523	0.0672049	0.0927674	0.0787702	0.104076	0.0979164	0.115299	0.0937562	0.113412	0.0201174	0.024006	0.0346251	0.0387853	0.0594559	0.074421	0.0363176	0.0444655	0.0285383	0.143201	0.161369	0.129158
QWMW0444	3,4-Lutidine	C7H9N	107.073	Heterocyclic compound	106	583-58-4	999	green	0.005	0.0433072	0.0739158	0.100425	0.0448694	0.108681	0.0742156	0.12781	0.100771	0.124442	0.0229709	0.0175671	0.0244048	0.0282598	0.0626921	0.0918919	0.0413586	0.0482458	0.0215587	0.161717	0.176265	0.150765
XMW0685	2,7-Epoxy-megastigma-4,8-diene	C13H20O	192.151	Heterocyclic compound	107	108342-25-2	1371	-	-	0.0103072	0.0228794	0.0181649	0.0203166	0.041318	0.0256383	0.0264319	0.0280579	0.0379231	0.0279277	0.073257	0.0361416	0.0730646	0.041788	0.0406072	0.191738	0.180831	0.142172	0.0771812	0.0853688	0.0604993
KMW0208	Decane	C10H22	142.172	Hydrocarbons	43	124-18-5	1007	alkane	10	0.117019	0.0687516	0.0866898	0.179814	0.291795	0.305496	0.247054	0.292585	0.265244	0.0271291	0.0253084	0.0375349	0.0568087	0.0779342	0.090534	0.0439139	0.0471024	0.0328766	0.211446	0.250686	0.195049
XMW0944	Cyclohexene, 2-ethenyl-1,3,3-trimethyl-	C11H18	150.141	Hydrocarbons	93	5293-90-3	1105	-	-	0.0525397	0.037808	0.0409242	0.120173	0.138199	0.115959	0.125646	0.148256	0.177885	0.0306077	0.0327775	0.0313458	0.0452999	0.048165	0.0362506	0.0483113	0.0556784	0.0449738	0.0918744	0.10415	0.0858085
XMW0100	5-ethyl-2-methyloctane	C11H24	156.188	Hydrocarbons	127	62016-18-6	1025	-	-	0.561571	0.600851	0.518879	0.439193	0.52714	0.61833	0.554623	0.642089	0.828136	0.322818	0.380796	0.395933	0.735125	0.533059	0.668446	0.626623	0.646693	0.579825	0.654184	0.761366	0.650838
KMW0406	Dodecane	C12H26	170.203	Hydrocarbons	57	112-40-3	1210	alkane	10	0.551544	0.498329	0.567954	0.548357	0.615356	0.610915	0.740262	0.723434	0.733499	0.0889635	0.162102	0.118479	0.382729	0.415499	0.54963	0.254803	0.278441	0.141112	0.590912	0.641365	0.501486
KMW0551	Tetradecane	C14H30	198.235	Hydrocarbons	43	629-59-4	1408	mild, waxy	10	0.109964	0.120609	0.125717	0.0563736	0.105232	0.0697479	0.117889	0.130661	0.0934028	0.01937	0.0291573	0.0326252	0.0912703	0.0821068	0.097194	0.0716705	0.0660547	0.0416373	0.1091	0.132518	0.0847234
KMW0602	Pentadecane	C15H32	212.25	Hydrocarbons	43	629-62-9	1499.37178754997	waxy	13000	0.074332	0.0891616	0.0676372	0.0828132	0.112984	0.091972	0.0989601	0.141528	0.0666472	0.0791859	0.104968	0.0862591	0.0903016	0.0829853	0.106223	0.0583118	0.0521371	0.0499837	0.073393	0.0832746	0.121417
D266	1-Tridecene	C13H26	182.203	Hydrocarbons	83	2437-56-1	1292	-	-	0.0555983	0.0338919	0.0429843	0.100383	0.102506	0.0872326	0.0584577	0.101478	0.112852	0.00636405	0.00888932	0.00812386	0.008823	0.0106815	0.0140832	0.0559443	0.058115	0.0385385	0.0557275	0.0649816	0.0606136
D1593	1-Decyne	C10H18	138.141	Hydrocarbons	80	764-93-2	987	-	4	0.0444185	0.065993	0.0905987	0.0516611	0.0991914	0.106012	0.115795	0.0899433	0.115168	0.0124	0.0215316	0.0310354	0.0343974	0.054464	0.0729957	0.0352203	0.0413695	0.0180968	0.1414	0.161137	0.128313
XMW0097	1,5-Cycloundecadiene, 8,8-dimethyl-9-methylene-	C14H22	190.172	Hydrocarbons	93	62338-54-9	1374	-	-	0.0326925	0.0638746	0.0512461	0.0582318	0.142372	0.0186506	0.0898781	0.100375	0.135716	0.10487	0.29082	0.132825	0.288171	0.173001	0.168833	0.664842	0.67197	0.574683	0.287608	0.328916	0.250233
XMW1247	Megastigma-4,6(E),8(Z)-triene	C13H20	176.157	Hydrocarbons	105	71186-24-8	1336	-	-	0.0181956	0.0541636	0.183892	0.14279	0.293393	0.0788719	0.372433	0.490653	0.368895	0.123589	0.190072	0.275172	0.603919	0.851742	0.92032	0.417879	0.430222	0.281384	0.435393	0.512443	0.315043
D376	(Z)-2,6-Dimethylocta-2,5,7-trien-4-one	C10H14O	150.104	Ketone	135	33746-71-3	1231	-	-	0.221563	0.179771	0.189956	0.576343	0.948613	0.674325	0.991126	0.976128	0.87583	0.17187	0.233559	0.189329	0.27751	0.271975	0.201188	0.410096	0.339773	0.161514	0.596367	0.688353	0.548576
GMW0285	3,4-Dimethyl-1,2-cyclopentadione	C7H10O2	126.068	Ketone	111	13494-06-9	1109	sweet, maple, caramel, sugar, fenugreek, licorice	0.017	1.18636	0.807429	0.794164	2.66072	3.91201	3.42092	3.5844	4.17338	5.05934	0.971455	1.04476	0.989174	1.40803	1.49218	0.912466	1.45175	1.84453	1.4666	2.74424	3.14165	2.66263
KMW0278	2-Acetothienone	C6H6OS	126.014	Ketone	126	88-15-3	1092	sulfury, nutty, hazelnut, walnut	0.001	0.188471	0.0853933	0.0893111	0.421957	0.530033	0.463092	0.494975	0.580646	0.699997	0.122775	0.12759	0.115434	0.176326	0.161611	0.111036	0.166714	0.24775	0.195479	0.30976	0.346705	0.30784
QWMW0607	3-Nonanone	C9H18O	142.136	Ketone	113	925-78-0	1090	caramel, spicy, sweet	0.017	0.0658254	0.0342599	0.0334689	0.144256	0.174073	0.16357	0.171186	0.197603	0.223881	0.0685062	0.052877	0.0666743	0.0627878	0.0698403	0.0338956	0.0776264	0.0954274	0.0726056	0.138761	0.160315	0.138076
KMW0563	trans-Geranylacetone	C13H22O	194.167	Ketone	151	3796-70-1	1453	fresh, green, fruity, waxy, rose, woody, magnolia, tropical	0.01	0.018946	0.0590353	0.276193	0.0389137	0.0640711	0.0457524	0.0455855	0.0574445	0.088956	0.0411774	0.148214	0.0752818	1.82039	1.30567	1.5602	0.721893	0.777249	0.419758	0.468711	0.512981	0.291427
XMW0019	p-Hydroxyacetophenone	C8H8O2	136.052	Ketone	121	99-93-4	1455	mild, sweet, hawthorn, balsamic, mimosa	5.5	0.00522423	0.00820684	0.0176584	0.00870313	0.0145842	0.00777453	0.011489	0.0176962	0.0164363	0.013658	0.0180973	0.0224475	0.039929	0.113611	0.122128	0.0208697	0.0259983	0.0429496	0.0561943	0.0636168	0.0412188
XMW0025	Paroxypropione	C9H10O2	150.068	Ketone	119	70-70-2	1534.18854415274	phenol	-	0.0193589	0.031441	0.0949236	0.0309101	0.0675489	0.0434996	0.0655577	0.0971614	0.074553	0.042647	0.0614478	0.0785452	0.279492	0.292145	0.351603	0.112395	0.135583	0.0916339	0.151007	0.162731	0.114321
XMW0456	5,8-Decadien-2-one, 5,9-dimethyl-, (E)-	C12H20O	180.151	Ketone	122	130876-99-2	1353	-	-	0.0091101	0.0174734	0.0623477	0.0552988	0.104042	0.106862	0.103722	0.159429	0.119892	0.0357856	0.0670585	0.0787187	0.208951	0.269267	0.305514	0.138585	0.145061	0.0811139	0.141431	0.164898	0.11296
XMW1092	7'-Oxaspiro[cyclopropane-1,4'-tricyclo[3.3.1.0(6,8)]nonan-2'-one]	C10H12O2	164.084	Ketone	91	109637-57-2	1535	-	-	0.0135174	0.0324153	0.0491618	0.0193799	0.0363428	0.0248374	0.0305125	0.0501569	0.0418422	0.0310887	0.0385657	0.0540709	0.149402	0.159464	0.196615	0.0630524	0.0598841	0.0413183	0.0696595	0.0725749	0.0544205
XMW3294	Ethanone, 2-hydroxy-1-phenyl-	C8H8O2	136.052	Ketone	51	582-24-1	1157	-	-	0.0299595	0.0294622	0.0499359	0.0585806	0.063374	0.0480866	0.121262	0.0977799	0.109849	0.0140766	0.00893546	0.0161292	0.0333705	0.0439789	0.0538831	0.0375452	0.0306064	0.0162825	0.0551994	0.0573026	0.0443689
XMW0968	4,7,7-Trimethylbicyclo[4.1.0]hept-3-en-2-one	C10H14O	150.104	Ketone	107	81800-50-2	1314	-	-	1.48103	2.7088	2.48421	0.333148	0.265862	0.299023	0.407907	0.784028	0.808121	0.218858	0.548471	0.343293	0.409352	0.457595	0.487512	0.315249	0.645441	0.566573	0.763375	0.941473	0.756944
YZMW0569	1,4-Cyclohexanedione	C6H8O2	112.052	Ketone	57	637-88-7	1035	-	670	1.55698	2.70307	3.23218	2.0882	3.23953	3.51858	3.61812	3.36002	3.82248	1.1282	1.26711	1.54232	1.58914	2.55194	3.14609	1.49938	1.80154	1.46156	3.99118	4.49508	3.95587
GMW0216	γ-Acetylpyridine	C7H7NO	121.053	Ketone	78	1122-54-9	1112	burnt, coffee	-	1.13032	1.80868	2.31003	1.50629	2.27288	2.50803	2.55488	2.26326	2.64486	0.796201	0.76656	0.883947	0.874851	1.4201	2.13555	0.942655	1.02483	0.862228	2.70568	3.02953	2.7726
KMW0177	(5Z)-Octa-1,5-dien-3-one	C8H12O	124.089	Ketone	55	65767-22-8	984	geranium, metallic	3e-06	1.12753	1.13812	1.56537	0.921017	1.70382	1.83353	1.99398	1.56559	1.9719	0.229693	0.271968	0.385333	0.422665	0.943081	1.25919	0.606553	0.714366	0.31113	2.44204	2.79151	2.23898
QWMW1014	2-Sec-Butylcyclohexanone	C10H18O	154.136	Ketone	67	14765-30-1	1220	fresh, minty, pepperminty, woody, camphor	0.26	0.754083	0.687346	0.779242	0.542961	0.843794	0.620411	1.06661	1.04539	1.04277	0.133851	0.163089	0.179258	0.521358	0.571886	0.773453	0.239736	0.191221	0.141124	0.797091	0.912693	0.678029
QWMW1256	3-Buten-2-one, 4-(2-furanyl)-	C8H8O2	136.052	Ketone	93	623-15-4	1201	sweet, spicy, warm, balsamic, cinnamon, vanilla	-	0.71846	0.691524	0.690834	0.794455	0.842221	0.802468	0.67083	0.954892	1.11922	0.212865	0.318082	0.260991	0.394592	0.375276	0.352353	0.578504	0.626977	0.541378	0.726554	0.809469	0.729032
XMW1325	4-Undecanone	C11H22O	170.167	Ketone	57	14476-37-0	1208	fruity	0.041	0.666806	0.605211	0.685371	0.484082	0.744929	0.362658	0.940405	0.924387	0.923233	0.117271	0.142978	0.155426	0.458117	0.502306	0.682191	0.316478	0.166958	0.123226	0.702739	0.804857	0.595284
KMW0378	Melilotal	C9H10O	134.073	Ketone	91	122-00-9	1183	green, pea, bell pepper, galbanum	0.021	0.532154	0.584896	0.70045	0.317454	0.328993	0.309043	0.25615	0.444822	0.483175	0.141938	0.222526	0.181016	0.350875	0.31407	0.353409	0.2752	0.432513	0.350662	0.436961	0.518636	0.509207
NMW0070	1,2-Propanedione, 1-phenyl-	C9H8O2	148.052	Ketone	105	579-07-7	1183	plastic, buttery, honey	-	0.383231	0.390982	0.443672	0.319337	0.318614	0.283203	0.237694	0.323294	0.355553	0.104219	0.156858	0.130989	0.202445	0.191188	0.220787	0.175946	0.251439	0.201362	0.306057	0.351736	0.354061
NMW0040	Benzyl methyl ketone	C9H10O	134.073	Ketone	91	103-79-7	1124	almond	-	0.350842	0.291837	0.345638	0.0789782	0.123759	0.0844808	0.0967475	0.173352	0.228181	0.0635054	0.171465	0.0522433	0.213984	0.18613	0.231526	0.140144	0.228985	0.106336	0.147702	0.237573	0.196834
QWMW1190	ortho-Methoxyacetophenone	C9H10O2	150.068	Ketone	136	579-74-8	1285	powdery, anisic, almond, phenol	-	0.332945	0.315119	0.311587	0.335223	0.403212	0.362634	0.420979	0.478484	0.333332	0.11549	0.162283	0.120843	0.19799	0.198322	0.197607	0.225033	0.314737	0.218306	0.369579	0.402209	0.369379
QWMW1163	Cyclohexanone, 2-methyl-5-(1-methylethyl)-	C10H18O	154.136	Ketone	111	59471-80-6	1150	minty, spearmint, herbal	-	0.310777	0.300803	0.363879	0.440071	0.478855	0.389199	0.525362	0.458613	0.559851	0.092191	0.0989862	0.100408	0.230035	0.313263	0.384375	0.151241	0.122798	0.083341	0.402403	0.415144	0.302035
QWMW0001	2-Piperidinone, 6-methyl-	C6H11NO	113.084	Ketone	70	4775-98-8	1209	minty	-	0.291204	0.317183	0.361812	0.268036	0.392044	0.393314	0.470803	0.46293	0.474109	0.0620742	0.108576	0.081942	0.245938	0.265871	0.377775	0.167808	0.13777	0.0950858	0.37608	0.417709	0.323511
D1751	Ethanone, 1-[4-(1,1-dimethylethyl)phenyl]-	C12H16O	176.12	Ketone	161	943-27-1	1429	-	224	0.279993	0.237507	0.369013	0.0567681	0.087358	0.0636625	0.0570637	0.0878572	0.0993341	0.0701871	0.113446	0.106514	0.196943	0.183162	0.244833	0.21745	0.249153	0.151936	0.201339	0.226143	0.175239
NMW0076	Tropinone	C8H13NO	139.1	Ketone	42	532-24-1	1198	-	-	0.273464	0.279129	0.275796	0.181197	0.349095	0.302335	0.272275	0.421288	0.495951	0.069899	0.110277	0.0611635	0.142442	0.135549	0.138808	0.168322	0.257964	0.21182	0.285016	0.333627	0.290424
QWMW0216	3-Decanone	C10H20O	156.151	Ketone	72	928-80-3	1187	banana, sweet	0.025	0.209204	0.198166	0.196809	0.219902	0.23408	0.198957	0.190381	0.27838	0.322723	0.0405939	0.0834539	0.050577	0.107426	0.0989657	0.100361	0.112971	0.183317	0.147595	0.205451	0.227799	0.212226
YZMW0724	1-Azacyclononan-2-one	C8H15NO	141.115	Ketone	124	935-30-8	1420	-	1410	0.205144	0.222311	0.250534	0.0711515	0.142722	0.120149	0.15581	0.197784	0.15128	0.00533894	0.00715273	0.00999184	0.179911	0.13014	0.176366	0	0	0	0.214542	0.249351	0.168626
XMW0949	1-Decen-3-one	C10H18O	154.136	Ketone	57	56606-79-2	1185	-	-	0.199484	0.189186	0.210587	0.138442	0.153313	0.116808	0.114824	0.154658	0.174962	0.0410106	0.0686668	0.0491763	0.0867327	0.0851965	0.0990737	0.0863986	0.113263	0.0904973	0.143407	0.168423	0.163664
GMW0384	(E)-β-Damascenone	C13H18O	190.136	Ketone	105	23696-85-7	1362	natural, sweet, fruity, rose, plum, grape, raspberry, sugar	0.0015	0.183396	0.22012	0.176945	0.19339	0.38881	0.133936	0.238716	0.27061	0.356141	0.268369	0.736291	0.349098	0.724722	0.426037	0.442383	1.8805	1.73032	1.634	0.765958	0.865771	0.657561
QWMW0289	1-(2-Thienyl)-1-propanone	C7H8OS	140.03	Ketone	111	13679-75-9	1185	caramel, syrup, creamy	-	0.162504	0.161602	0.181951	0.0983757	0.0914181	0.055769	0.0809207	0.111744	0.130683	0.0282598	0.0495498	0.0337788	0.0751864	0.0651529	0.083695	0.0746163	0.0994263	0.0774732	0.109549	0.146187	0.114454
XMW0599	2,2,6-Trimethyl-4H-1,3-dioxin-4-one	C7H10O3	142.063	Ketone	69	5394-63-8	1232	-	-	0.125935	0.140245	0.166566	0	0	0	0.0477696	0.0614946	0.0784227	0.0260405	0.0608002	0.0297187	0.076359	0.0664146	0.11537	0.0527861	0.105898	0.0683725	0.0717285	0.0905722	0.0828849
XMW0166	3,7-Nonadien-2-one, 8-methyl-, (E)-	C10H16O	152.12	Ketone	69	35408-14-1	1230	-	-	0.121502	0.0107069	0.0350763	0.090766	0.0477955	0.146943	0.114216	0.139	0.212252	0.0313306	0.0440327	0.0433663	0.094078	0.079568	0.0882215	0.0873398	0.144674	0.0929635	0.13255	0.151334	0.125803
D413	4-Methyl-5-nonanone	C10H20O	156.151	Ketone	85	35900-26-6	1116	-	-	0.118839	0.116207	0.156687	0	0	0	0.159171	0	0	0	0	0	0.100052	0.10698	0.154291	0	0	0	0.151524	0.177751	0.134864
XMW0358	1-Pentanone, 1-(2-furanyl)-	C9H12O2	152.084	Ketone	95	3194-17-0	1180	sweet, caramel	-	0.106971	0.106583	0.122015	0.0697528	0.0673498	0.0784076	0.049708	0.0731944	0.0841974	0.0248234	0.0483748	0.0299114	0.0525576	0.037752	0.0576101	0.0489388	0.0672184	0.0540005	0.0635378	0.100705	0.0933195
KMW0383	Abhexone	C7H10O3	142.063	Ketone	57	698-10-2	1195	sweet, fruity, caramel, maple, fenugreek, brown, sugar, nutty, chicory, praline, butterscotch	2e-06	0.105223	0.127516	0.146355	0.112581	0.118632	0.0892269	0.201117	0.197984	0.196497	0.0282171	0.0341008	0.0374774	0.0697679	0.076838	0.145746	0.0668793	0.0407915	0.0300547	0.108428	0.17012	0.126652
XMW0492	2,5-Pyrrolidinedione, 1-ethyl-	C6H9NO2	127.063	Ketone	56	2314-78-5	1164	-	-	0.0968698	0.113384	0.138858	0.124429	0.18894	0.0950265	0.201736	0.185355	0.222415	0.0194284	0.0208086	0.0376391	0.0834693	0.119595	0.158748	0.0575133	0.0593126	0.0173295	0.151279	0.161401	0.11206
XMW0068	2,7-Nonadien-5-one, 4,6-dimethyl-	C11H18O	166.136	Ketone	69	74630-80-1	1147	-	-	0.0762271	0.0748394	0.0913622	0.0766928	0.123704	0.125437	0.135124	0.122158	0.146418	0.0133982	0.0138066	0.0231102	0.0550967	0.078791	0.0986785	0.0377799	0.0170949	0.0117221	0.100083	0.105407	0.0738628
QWMW0860	5-Nonen-2-one	C9H16O	140.12	Ketone	41	27039-84-5	1084	fruity, berry, cheese, dairy, herbal	-	0.075907	0.110097	0.109925	0	0	0	0	0	0	0	0	0	0	0.0703698	0.125632	0	0	0	0.0970829	0.108407	0.0889564
D1772	p-tert-Butylcyclohexanone	C10H18O	154.136	Ketone	57	98-53-3	1208	-	15	0.073796	0.0654268	0.0813811	0.0667586	0.0791928	0.0618096	0.09762	0.103992	0.104054	0.0193928	0.0290367	0.0253119	0.0532501	0.0561439	0.0778294	0.0460789	0.0455692	0.0308881	0.0793408	0.087343	0.0728967
D402	Piperitenone oxide	C10H14O2	166.099	Ketone	123	35178-55-3	1368	herbal, minty	-	0.0734332	0.152374	0.131281	0.142821	0.263675	0.0235228	0.166949	0.183295	0.244491	0.182531	0.695848	0.24365	0.681039	0.409698	0.393523	1.57035	1.56928	1.34807	0.693056	0.782704	0.580982
XMW0445	6-Ethyl-5,6-dihydro-2H-pyran-2-one	C7H10O2	126.068	Ketone	97	19895-35-3	1160	-	-	0.07231	0.096904	0.119676	0.144788	0.161503	0.166432	0.184745	0.234659	0.275758	0.0315451	0.0368285	0.0352592	0.0853265	0.102647	0.177219	0.11236	0.0867777	0.0381412	0.133681	0.198046	0.142741
QWMW0842	9-Decen-2-one	C10H18O	154.136	Ketone	94	35194-30-0	1188	pineapple, pear, apple, green, fatty	-	0.0522602	0.0496107	0.0465195	0.0557207	0.0563892	0.0528937	0.0466067	0.0921735	0.105413	0.0210433	0.0220577	0.0259345	0.0279803	0.0264189	0.0259615	0.0363462	0.061127	0.0390716	0.0473176	0.0587351	0.0694777
XMW0214	1(2H)-Naphthalenone, octahydro-4-hydroxy-, trans-	C10H16O2	168.115	Ketone	109	21766-50-7	1529	-	-	0.0504583	0.0851763	0.0865901	0.0332246	0.0710297	0	0.0703287	0.0970263	0.0980137	0.0724328	0.101745	0.124986	0.295814	0.330377	0.387752	0.124613	0.160432	0.104223	0.180424	0.193449	0.135675
D283	2-Buten-1-one, 1-(2,6,6-trimethyl-2-cyclohexen-1-yl)-, (E)-	C13H20O	192.151	Ketone	123	24720-09-0	1395	floral, rose, apple, fruity, black currant, currant	-	0.0481828	0.123933	0.298127	0.110003	0.217948	0.143362	0.134028	0.187487	0.198437	0.387991	0.419842	0.686047	0.766474	0.76789	0.971821	0.352123	0.496013	0.382271	0.443339	0.54383	0.376291
D106	1,4-Diacetylbenzene	C10H10O2	162.068	Ketone	147	1009-61-6	1461	-	-	0.0432041	0.0918653	0.112874	0.0606178	0.0623843	0.0587579	0.0448224	0.064392	0.0650384	0.0619496	0.0874687	0.1016	0.105615	0.114797	0.151764	0.0558015	0.0690431	0.0456665	0.0746999	0.0842895	0.0654301
YZMW0767	Acetophenone, 4'-amino-	C8H9NO	135.068	Ketone	121	99-92-3	1500	-	100	0.0290539	0.0995243	0.173729	0.0681637	0.1891	0.0249005	0.217038	0.293714	0.275042	0.00795951	0.286667	0.264372	0.729651	0.805388	1.00812	0.646749	0.745248	0.633965	0.354741	0.559631	0.383387
D102	1-Pentanone, 1-phenyl-	C11H14O	162.104	Ketone	77	1009-14-9	1373	balsamic, valerian	-	0.026136	0.0706003	0.0603909	0.0602722	0.114347	0.0551786	0.0723763	0.0795034	0.106142	0.0802354	0.208845	0.104843	0.213349	0.144305	0.137762	0.518846	0.5146	0.449196	0.220737	0.249931	0.183338
XMW1331	p-Acetonylanisole	C10H12O2	164.084	Ketone	164	122-84-9	1385	sweet, fruity, creamy, spicy, green, anisic, balsamic, licorice, fennel	1.8	0.0202852	0.0473182	0.126291	0.0437007	0.111351	0.012404	0.0800456	0.115395	0.115677	0.207719	0.222109	0.357391	0.466675	0.449695	0.555524	0.20263	0.258496	0.226687	0.230673	0.32789	0.191968
WAMW0483	3,4-Dehydro-β-ionone	C13H18O	190.136	Ketone	175	1203-08-3	1485	-	9e-05	0.0196392	0.0221134	0.0510729	0.0272675	0.0543738	0.0322666	0.04827	0.0776206	0.0577974	0.0297919	0.0648838	0.0606453	0.16047	0.160723	0.211298	0.126258	0.16552	0.0858532	0.109663	0.113419	0.0840042
XMW0973	(methyl 2,4,5-trimethylpyrrol-3-yl)Ketone	C9H13NO	151.1	Ketone	136	19005-95-9	1520	-	-	0.00712884	0.00784084	0.00934433	0.00655284	0.00863187	0.0089603	0.00878849	0.00927526	0.0509439	0.0526251	0.00743049	0.0899774	0.168419	0.171286	0.229391	0.0651868	0.0937315	0.0526148	0.0635698	0.0738913	0.0842788
XMW1460	Benzylideneacetone	C10H10O	146.073	Ketone	131	122-57-6	1363.41059602649	sweet, spice, cinnamon, balsamic, rhubarb, creamy, floral	1	0.00585342	0.015401	0.0128856	0.0129599	0.0227287	0.00908138	0.0154014	0.0165779	0.0216098	0.0163362	0.0421949	0.0217893	0.0420332	0.0289684	0.0288758	0.101523	0.103868	0.086063	0.0447139	0.0493474	0.0377133
XMW0830	1- (4-Phenylpiperazin-1-yl)ethanone	C12H16N2O	204.126	Ketone	204	51639-48-6	1610	-	-	0	0	0	0.00740912	0.0106194	0.0094099	0.0091868	0.0138968	0.0132102	0.000161558	0.014468	0.0115426	0.104062	0.0845535	0.131269	0.0193228	0.0247769	0.0161035	0.0297595	0.0326768	0.0236095
NMW0083	4-Nitrotoluol	C7H7NO2	137.048	Nitrogen compounds	137	99-99-0	1212	-	0.003	0.62906	0.745193	0.754287	0.650874	0.886389	0.854923	0.716087	1.00171	1.1727	0.23723	0.358879	0.296472	0.438274	0.429493	0.422097	0.41615	0.687157	0.584367	0.787191	0.863201	0.808529
D332	2-Nonenenitrile	C9H15N	137.12	Nitrogen compounds	67	29127-83-1	1194	green, fatty, orris	-	0.22656	0.217842	0.208349	0.23163	0.253635	0.267434	0.199314	0.292576	0.336333	0.059476	0.0915056	0.0715508	0.116086	0.108625	0.106425	0.177929	0.189568	0.161478	0.217484	0.247618	0.218032
YZMW0495	2,6-Dinitrotoluene	C7H6N2O4	182.033	Nitrogen compounds	135	606-20-2	1459	-	0.05	0.0237285	0.0367016	0.0403532	0.0251753	0.0541595	0.0382147	0.0467644	0.0654427	0.0665921	0.0656012	0.0763637	0.109683	0.111543	0.114764	0.148158	0.0535455	0.073863	0.040757	0.236494	0.268252	0.182942
NMW0128	4-sec-Butylphenol	C10H14O	150.104	Phenol	121	99-71-8	1315	-	-	1.13268	1.02354	0.640446	0	0	0	0	0	0	0.156041	0.211825	0.131795	0.156193	0.175326	0.190491	0	0	0	0.292884	0.356134	0.299544
XMW0631	cis-p-Menth-2-en-7-ol	C10H18O	154.136	Phenol	121	19898-86-3	1269	-	-	3.19067	2.97731	2.96825	3.40311	3.66399	3.38505	2.90483	4.16743	4.93891	0.867798	1.31733	1.05387	1.65817	1.58416	1.50044	2.5611	2.72237	2.32479	3.13035	3.54594	3.14726
KMW0382	o-Cresol	C7H8O	108.058	Phenol	108	95-48-7	1052.72145144077	phenol	0.0039	1.80357	2.10298	2.46797	1.82222	1.84268	2.18567	2.02596	1.48677	2.01615	0.440074	0.485512	0.621486	0.781877	1.45168	1.95912	0.67709	0.760288	0.560177	2.08267	2.27804	1.92661
KMW0271	m-Cresol	C7H8O	108.058	Phenol	107	108-39-4	1075.42918454936	smoky, petroleum	0.38	0.3902	0.374355	0.439667	0.331002	0.327932	0.366017	0.361569	0.266753	0.35995	0.0803982	0.0885757	0.112974	0.140993	0.259164	0.350424	0.122314	0.136484	0.102263	0.37585	0.405644	0.349064
XMW0047	Phenol, 2-(1-methylpropyl)-	C10H14O	150.104	Phenol	121	89-72-5	1278.53290183387	-	-	0.379519	0.217537	0.224918	0.254891	0.374937	0.345712	0.33	0.424596	0.505387	0.0871435	0.115067	0.111287	0.157612	0.141756	0.144999	0.257698	0.254605	0.286024	0.265376	0.331383	0.27392
NMW0112	o-tert-Butylphenol	C10H14O	150.104	Phenol	107	88-18-6	1274	-	0.05	0.294447	0.33921	0.346676	0.417993	0.586379	0.461814	0.532263	0.566566	0.728638	0.139284	0.179931	0.179073	0.225812	0.235647	0.225841	0.279742	0.391796	0.240033	0.404708	0.467238	0.398887
XMW3538	3-Ethyl-5-methylphenol	C9H12O	136.089	Phenol	122	698-71-5	1246	-	1	0.129425	0.0841281	0.0843267	0.0321053	0.0444005	0.0339436	0.0422273	0.048386	0.0636174	0	0	0	0.111732	0.102223	0.130121	0.0559828	0.0861586	0.0873135	0.0677597	0.0748895	0.0700159
KMW0722	4-Vinylphenol	C8H8O	120.058	Phenol	91	2628-17-3	1223	chemical, woody	0.01	0.0640695	0.103493	0.12649	0.0528069	0.0736481	0.0466229	0.0662297	0.0700144	0.0654965	0.0255341	0.0499435	0.0319851	0.0762321	0.0697862	0.097175	0.0440789	0.0690804	0.0555628	0.0901985	0.0994461	0.0971088
D1389	m-Cumenol	C9H12O	136.089	Phenol	41	618-45-1	1228	-	0.005	0.0377301	0.0160901	0.0286211	0.0297683	0.037849	0.035061	0.0372642	0.0641349	0.0724411	0.0167238	0.0614003	0.016875	0.0720916	0.0621676	0.0626767	0.100658	0.154174	0.0899171	0.0689807	0.0755634	0.0616646
YZMW0226	2,4-Diisopropylphenol	C12H18O	178.136	Phenol	163	2934-05-6	1401	-	0.00091	0.0292012	0.0774159	0.171216	0.054148	0.150483	0.0911594	0.106509	0.152976	0.15084	0.284437	0.306423	0.483662	0.606779	0.58285	0.773561	0.266731	0.40044	0.199105	0.31283	0.430305	0.30476
NMW0175	Para-tertiary amylphenol	C11H16O	164.12	Phenol	107	80-46-6	1397.19008264463	-	0.8	0.0110975	0.0239623	0.0443283	0.0225312	0.0492518	0.0258591	0.0282554	0.0396568	0.0421941	0.084491	0.0929991	0.147473	0.158671	0.158506	0.196894	0.0705313	0.101924	0.0746872	0.0968858	0.112959	0.0750976
QWMW0954	3,4-Dimethoxyphenol	C8H10O3	154.063	Phenol	96	2033-89-8	1365	smoky	-	0.0108895	0.0311569	0.0238038	0.0247132	0.046376	0.0301782	0.0312855	0.033869	0.0452051	0.0353793	0.102443	0.0428649	0.101337	0.0585705	0.0555005	0.248144	0.28166	0.242172	0.0982582	0.117184	0.0812862
YZMW0422	2-methoxy-4-(methoxymethyl)phenol	C9H12O3	168.079	Phenol	137	5533-03-9	1400	-	2	0	0	0	0.0160269	0.0444278	0.020288	0.0263218	0.0377308	0.0388889	0.0767541	0.0868919	0.133965	0.152374	0.151848	0.195665	0.0717269	0.100608	0.0788968	0.0892023	0.105686	0.0787171
D183	Tyrosamine	C8H11NO	137.084	Phenol	137	51-67-2	1406	mild, meaty, dirty, cooked, phenol, rubbery	70	0	0	0	0.0277228	0.0773	0.0839336	0.0559224	0.0678644	0.0701192	0.148068	0.157329	0.252291	0.327849	0.31808	0.416084	0.124092	0.179151	0.106608	0.15821	0.196702	0.133878
GMW0094	Ethyl n-propyl disulfide	C5H12S2	136.038	Sulfur compounds	94	30453-31-7	1026	alliaceous, garlic, green, onion	-	1.27719	2.14703	2.63077	1.69419	2.65924	3.0342	2.98675	2.56371	3.03306	0.863291	0.988674	1.2704	1.29343	1.77054	2.50155	1.15212	1.46923	1.09319	3.2665	3.65451	3.21418
WMW0086	Disulfide, ethyl 1-methylethyl	C5H12S2	136.038	Sulfur compounds	94	53966-36-2	985	-	-	0.0701615	0.109326	0.151111	0.119987	0.163883	0.171536	0.18865	0.148386	0.18398	0.030098	0.0359806	0.0526875	0.0572116	0.0915766	0.115183	0.054972	0.0676712	0.0403593	0.232652	0.26384	0.205365
D197	α-Pinene oxide	C10H16O	152.12	Terpenoids	109	1686-14-2	1103.10160427807	green	-	0.382567	0.196682	0.202661	0.65344	0.773868	0.734782	0.92178	0.869607	0.934839	0.266033	0.286911	0.266169	0.366551	0.386291	0.216639	0.353142	0.473387	0.390648	0.687598	0.759723	0.668889
D407	Ipsenol	C10H18O	154.136	Terpenoids	69	35628-05-8	1097	-	-	1.28105	0.731063	0.722104	2.59047	3.09994	3.16729	3.34985	3.92333	3.8792	0.89326	0.960281	0.911609	1.28324	1.37689	0.777182	1.27361	1.67582	1.33914	2.50472	2.78074	2.40812
KMW0291	Linalool	C10H18O	154.136	Terpenoids	93	78-70-6	1100.58886509636	floral, green	0.006	1.99727	0.990522	1.03776	4.46659	5.21808	4.47518	4.88143	5.57415	6.65191	1.09039	1.16716	1.10844	1.62789	1.72981	0.948608	1.67943	2.02966	1.6364	3.59142	3.74728	3.17386
KMW0312	Perillen	C10H14O	150.104	Terpenoids	69	539-52-6	1101	woody	-	0.947581	0.506724	0.507128	1.74264	2.1216	1.96582	2.12642	2.36938	2.64316	0.615191	0.659787	0.620488	0.89898	0.97652	0.539305	0.948685	1.21379	0.956034	1.81589	2.03552	1.76738
NMW0121	Carvacrol	C10H14O	150.104	Terpenoids	150	499-75-2	1302.92655991165	spice, woody, camphor, thymol	2.29	5.25924	4.48601	5.49619	14.7333	10.8776	13.1766	6.58984	12.1981	12.5382	0.451285	0.593202	0.305388	0.68701	0.859022	0.508706	1.90211	4.31589	3.47398	6.11941	6.97386	6.20233
NMW0123	p-Menthane-3,8-diol	C10H20O2	172.146	Terpenoids	81	3564-98-5	1301	herbal, eucalyptus, minty	-	0.192184	0.119912	0.151399	0.379271	0.325994	0.330773	0.209401	0.368063	0.416222	0.0167404	0.0290637	0.0207708	0.0402806	0.0398629	0.037585	0.170735	0.196959	0.138069	0.195706	0.232302	0.206002
QWMW1013	D-Fenchone	C10H16O	152.12	Terpenoids	69	4695-62-9	1103	camphor, thuja, cedar leaf, herbal, earthy, woody	0.24	2.61801	1.42528	1.41004	4.93278	6.00285	5.56356	6.00936	6.68046	7.42274	1.79339	1.92624	1.79725	2.59027	2.81062	1.56533	2.7067	3.50048	2.77205	5.14557	5.78588	5.04993
w48	n-Propyl 2-methyl butyrate	C10H18O	154.136	Terpenoids	69	16409-43-1	1112.95503211991	sweet, floral, aromatic, rose, fresh, bay, leafy	0.0002	0.0134703	0.0160532	0.0185941	0.306723	0.384415	0.333127	0.360272	0.421975	0.500108	0.0799279	0.0817437	0.075953	0.105484	0.115508	0.0984099	0.120096	0.150023	0.131331	0.257518	0.259969	0.215028
D216	α-Irone	C14H22O	206.167	Terpenoids	93	79-69-6	1526	orris, floral, berry, violet, woody, powdery	0.002	0	0	0	0.026377	0.067965	0.0394312	0.0533087	0.082594	0.0672036	0.0315799	0.0526463	0.0616923	0.192211	0.209684	0.240558	0.0868192	0.0998197	0.0611213	0.10268	0.111945	0.0766716
GMW0078	β-Bisabolene	C15H24	204.188	Terpenoids	93	495-61-4	1509	balsamic, woody	-	0	0	0	0.0369992	0.0796153	0.0376654	0.0509612	0.0783435	0.0847015	0.0904055	0.104626	0.158836	0.257621	0.291259	0.337506	0.107447	0.181764	0.0906849	0.151605	0.179432	0.143877
KMW0210	β-Cubebene	C15H24	204.188	Terpenoids	204	13744-15-5	1390	citrus, fruity, radish	-	0.0994905	0.309963	0.56074	0.127291	0.294793	0.0316447	0.1838	0.248718	0.29023	0.366295	0.491149	0.641304	1.08079	1.16299	1.4796	0.537813	0.690807	0.366327	0.666233	0.77915	0.519255
KMW0509	δ-EIemene	C15H24	204.188	Terpenoids	121	20307-84-0	1338	sweet, herbal, woody	-	0.0469577	0.097053	0.312894	0.261525	0.532483	0.262829	0.527053	0.683059	0.605187	0.180187	0.341392	0.403644	1.06981	1.36649	1.30579	0.61168	0.748465	0.408011	0.724294	0.84187	0.588838
KMW0564	α-Guaiene	C15H24	204.188	Terpenoids	162	3691-12-1	1437	sweet, woody, balsamic, peppery	-	0	0	0	0.00815078	0.00665055	0.00744976	0.0113201	0.0178242	0.0146545	0.00292134	0.00856844	0.00517024	0.130201	0.0926102	0.113156	0.027696	0.0255047	0.0178351	0.0240245	0.0276039	0.0256089
KMW0589	α-Caryophyllene	C15H24	204.188	Terpenoids	121	6753-98-6	1466.78101772441	woody	0.16	0.0288783	0.0493759	0.103051	0.0476414	0.0796788	0.0682363	0.0559875	0.0811577	0.085466	0.0843223	0.103707	0.136724	0.21794	0.239782	0.301123	0.108739	0.137454	0.0831008	0.140484	0.171863	0.117298
KMW0614	Cubenene	C15H24	204.188	Terpenoids	105	29837-12-5	1532	spicy, fruity, mango	-	0.109609	0.189822	0.286728	0.109801	0.206492	0.135219	0.164746	0.28068	0.226552	0.168451	0.248955	0.295392	0.950949	1.04239	1.24218	0.388038	0.347467	0.275111	0.440807	0.489449	0.307622
KMW0618	δ-Cadinene	C15H24	204.188	Terpenoids	161	483-76-1	1524	thyme, herbal, woody, dry	0.0015	0	0	0	0.0389071	0.062146	0.0384476	0.0542636	0.0832748	0.0672314	0.0778563	0.0814614	0.133249	0.22994	0.249791	0.288799	0.0707879	0.0993449	0.0583814	0.111935	0.134294	0.0899683
KMW0623	Germacrene B	C15H24	204.188	Terpenoids	93	15423-57-1	1557	woody, earthy, spicy	-	0.0107383	0.0510718	0.266387	0.139039	0.307495	0.0482512	0.271048	0.433011	0.347425	0.0497014	0.147167	0.074898	1.29864	1.55251	1.85708	0.466339	0.455824	0.314598	0.570448	0.640929	0.440675
KMW0643	Caryophyllene oxide	C15H24O	220.183	Terpenoids	41	1139-30-6	1581	sweet, fresh, dry, woody, spicy	0.41	0.00420927	0.0122899	0.0499474	0.0378851	0.0685711	0.0513456	0.0485073	0.0766212	0.0627587	0.00921623	0.0272106	0.0176323	0.233524	0.272908	0.331499	0.08243	0.0820244	0.058036	0.104602	0.114285	0.081718
KMW0644	Espatulenol	C15H24O	220.183	Terpenoids	177	6750-60-3	1576	earthy, herbal, fruity	-	0	0	0	0.0163796	0.0276701	0.0198273	0.0267156	0.0382809	0.0340078	0.00458866	0.0108157	0.00626124	0.0935706	0.105957	0.122943	0.0361143	0.0403159	0.0312161	0.0470127	0.0545891	0.04064
KMW0678	α-Caryophyllenol	C15H26O	222.198	Terpenoids	135	4586-22-5	1566	woody, spicy, earthy	-	0.00576994	0.014861	0.0749191	0.0593381	0.0864217	0.0138273	0.0736907	0.118155	0.100417	0.0144174	0.0385866	0.0203682	0.341663	0.408672	0.492092	0.168243	0.133089	0.115457	0.152881	0.182506	0.124612
NMW0247	α-Dendrolasin	C15H22O	218.167	Terpenoids	81	23262-34-2	1574	-	-	0.0081759	0.0203103	0.0249154	0.060934	0.103903	0.0689701	0.0903307	0.137615	0.114545	0.0178028	0.0403113	0.0260354	0.38821	0.378183	0.450228	0.159254	0.164814	0.114482	0.14664	0.161069	0.121408
NMW0249	(3E,7E)-4,8,12-Trimethyltrideca-1,3,7,11-tetraene	C16H26	218.203	Terpenoids	69	62235-06-7	1580.69129916567	-	-	0.0128213	0.0481453	0.196921	0.154561	0.207501	0.146702	0.23856	0.371681	0.307791	0.0391958	0.10518	0.0560303	1.06624	1.27193	1.53519	0.405081	0.411544	0.289635	0.498575	0.551277	0.408592
NMW0308	β-Sinensal	C15H22O	218.167	Terpenoids	93	4955-32-2	1712	-	-	0	0	0	0	0	0	0	0	0	0	0	0	0.130279	0.134692	0.149168	0.0106503	0.0132289	0.0106599	0.0268168	0.0288151	0.0219428
WMW0052	γ-Bisabolene	C15H24	204.188	Terpenoids	93	53585-13-0	1533	-	-	0.00919729	0.0153782	0.0365138	0.0129057	0.0240911	0.0213186	0.0215836	0.0362552	0.0278717	0.019058	0.0318744	0.0347064	0.0995265	0.108849	0.132082	0.0411627	0.0470881	0.0333156	0.0532239	0.0581061	0.0405738
WMW0053	Dihydrocurcumene	C15H24	204.188	Terpenoids	119	1461-02-5	1449	-	-	0	0	0	0.0290763	0.0476213	0.0238591	0.0341458	0.053822	0.0454372	0.0136499	0.0254593	0.0235575	0.195691	0.228679	0.294208	0.0775623	0.0726919	0.0661025	0.106013	0.0938432	0.0855562
WMW0148	Acoradiene	C15H24	204.188	Terpenoids	119	24048-44-0	1471	-	-	0.0356773	0.0610976	0.129203	0.0466436	0.0945238	0.0649472	0.0731229	0.104919	0.127477	0.121654	0.130381	0.201884	0.361522	0.302932	0.378135	0.137714	0.173131	0.105618	0.177007	0.212874	0.148438
XMW0027	Ledol	C15H26O	222.198	Terpenoids	122	577-27-5	1565	-	-	0.0183241	0.0788984	0.402317	0.282252	0.44799	0.0723973	0.416123	0.670107	0.550389	0.0785477	0.223815	0.114108	2.06364	2.44014	2.91055	0.758793	0.726196	0.518267	0.893455	1.02896	0.700906
XMW0033	Italicene	C15H24	204.188	Terpenoids	93	94535-52-1	1403	-	-	0.0485913	0.117998	0.237096	0.0487454	0.169396	0.0707483	0.100501	0.141411	0.158365	0.191417	0.299281	0.329551	0.606215	0.633856	0.855036	0.291313	0.376595	0.206806	0.352577	0.416084	0.286279
XMW0045	Muurola-4,11-diene	C15H24	204.188	Terpenoids	175	92692-39-2	1458	-	-	0	0	0	0	0	0	0	0	0	0	0	0	0.195394	0.173012	0.201092	0.0815168	0.0986055	0.0536797	0.0213822	0.0230479	0.0130632
XMW0143	α-Cedrene	C15H24	204.188	Terpenoids	189	469-61-4	1411	woody, cedary, sweet, fresh	-	0.0207453	0.0395734	0.0784849	0.0196964	0.0464562	0.0351686	0.0306619	0.0394448	0.052442	0.045963	0.0706113	0.0823848	0.196294	0.216701	0.22112	0.0770397	0.114046	0.0680605	0.104285	0.129828	0.0858906
XMW0182	Prezizaene	C15H24	204.188	Terpenoids	91	31145-21-8	1444	-	-	0	0	0	0.0165179	0.0275307	0.013657	0.0248033	0.0395006	0.0348059	0.00657424	0.0177568	0.00987824	0.130214	0.152652	0.188635	0.0518483	0.0476815	0.0331299	0.0578686	0.0689325	0.0465987
XMW0384	β-Patchoulene	C15H24	204.188	Terpenoids	189	514-51-2	1381	-	-	0.111494	0.252775	0.33065	0.0938977	0.171623	0.0874732	0.142907	0.160614	0.227367	0.115109	0.191223	0.182478	0.579056	0.721046	0.884357	0.308834	0.30017	0.208739	0.39566	0.431886	0.288451
XMW0388	Selina-3,7(11)-diene	C15H24	204.188	Terpenoids	122	6813-21-4	1542	-	-	0.28086	0.424816	0.613481	0.236141	0.450761	0.365769	0.38005	0.615635	0.499315	0.360493	0.587851	0.638104	1.4164	1.98783	1.87451	0.586104	0.780038	0.592081	1.00969	1.13391	0.650484
XMW0698	(+)-Sativen	C15H24	204.188	Terpenoids	41	3650-28-0	1396	-	-	0	0	0	0.0783717	0.192502	0.123288	0.116927	0.162478	0.188335	0.227006	0.347124	0.493333	0.720026	0.748474	0.970142	0.349655	0.448562	0.253575	0.413811	0.487073	0.346155
XMW0751	(Z)-trans- α-Bergamotol	C15H24O	220.183	Terpenoids	93	88034-74-6	1700	-	-	0	0	0	0	0	0	0	0	0	0	0	0	0.279961	0.182267	0.212093	0.00847534	0.0185348	0.00687404	0.0121677	0.0135507	0.00952317
XMW0790	6,7-Dimethyl-1,2,3,5,8,8a-hexahydronaphthalene	C12H18	162.141	Terpenoids	119	107914-92-1	1334	-	-	0.0387826	0.0374051	0.0906733	0.0773553	0.148199	0.148361	0.147924	0.229046	0.170427	0.0502033	0.096433	0.113805	0.301463	0.385684	0.448041	0.202068	0.211976	0.117171	0.20467	0.235994	0.167967
XMW0819	cis-Muurola-4(15),5-diene	C15H24	204.188	Terpenoids	105	157477-72-0	1463	-	-	0	0	0	0.00117975	0.062113	0.00806588	0.0431045	0.0632543	0.0874662	0.0669667	0.131947	0.0909468	0.740134	0.667262	0.698417	0.30084	0.24108	0.211824	0.261663	0.294945	0.175332
XMW0849	(+)-Rosifoliol	C15H26O	222.198	Terpenoids	149	63891-61-2	1606	-	-	0.026704	0.0182279	0.0229468	0.00927778	0.0164544	0.0112104	0.0128833	0.0127612	0.0127319	0.00346544	0.0244331	0.00484052	0.107654	0.0949547	0.126551	0.0355302	0.0424086	0.028892	0.0445791	0.0462786	0.0348964
XMW0957	Silphiperfol-5-ene	C15H24	204.188	Terpenoids	175	138752-24-6	1331	-	-	0.00569213	0.0151953	0.0474304	0.0450908	0.0835194	0.0693322	0.0841009	0.129198	0.0961995	0.0283603	0.0535361	0.0625444	0.170832	0.220754	0.248322	0.110867	0.113625	0.0649739	0.111282	0.134596	0.0904133
XMW1153	1R,4R,7R,11R-1,3,4,7-Tetramethyltricyclo[5.3.1.0(4,11)]undec-2-ene	C15H24	204.188	Terpenoids	121	137235-59-7	1375	-	-	0.0231701	0.051709	0.087616	0.0175625	0.0451085	0.024795	0.0391423	0.0438653	0.0484961	0.0316848	0.0505561	0.0472411	0.122549	0.143981	0.188145	0.0748255	0.0836597	0.0558644	0.0857245	0.0937202	0.0637141
KMW0335	β-Terpineol	C10H18O	154.136	Terpenoids	93	138-87-4	1153	pungent, earthy, woody	6	0.096211	0.0941375	0.114582	0.149978	0.160378	0.110911	0.300629	0.273019	0.31149	0.02611	0.0284422	0.0285496	0.0694001	0.0997065	0.121006	0.0465795	0.0345024	0.0234897	0.177063	0.187958	0.134049
XMW0489	p-Mentha-1(7),2-dien-8-ol	C10H16O	152.12	Terpenoids	94	65293-09-6	1163	-	-	0.0646798	0.0736451	0.139788	0.197051	0.175966	0.248265	0.300763	0.255276	0.288913	0.0465888	0.0530182	0.0508194	0.133503	0.122122	0.14965	0.083647	0.0566018	0.0468257	0.208191	0.208889	0.17617
D339	cis-α-Bisabolene	C15H24	204.188	Terpenoids	119	29837-07-8	1504	-	-	1.31093	2.36815	3.73009	0.265305	0.275492	0.0212952	0.485242	0.644986	0.55873	0.566803	0.395774	1.04324	0	0	0	0	0	0	0.727332	0.787901	0.438356
KMW0501	Dihydrocarvyl acetate	C12H20O2	196.146	Terpenoids	121	20777-49-5	1306	floral, rose, cumin, sweet, minty	-	0.294239	0.270436	0.246244	0	0	0	0.037505	0.0737495	0.0799473	0.0414545	0.0693543	0.0367948	0.0489522	0.0543085	0.0644698	0.0423058	0.0887577	0.0715811	0.101442	0.0836646	0.0733565
KMW0613	α-Farnesene	C15H24	204.188	Terpenoids	93	502-61-4	1508	citrus, herbal, lavender, bergamot, myrrh, neroli, green	0.087	0.210542	0.457556	0.608201	0.0146521	0.0493894	0.00858383	0.0360815	0.107859	0.0701757	0.086441	0.0697329	0.169766	0	0	0	0	0	0	0.121546	0.127747	0.0764183
WMW0007	δ-Guaijene	C15H24	204.188	Terpenoids	93	3691-11-0	1505	-	-	1.54692	1.43272	2.24545	0.426849	0.413859	0.287345	0.342525	0.359262	0.402258	0.278686	0.216824	0.554051	0	0	0	0	0	0	0.396794	0.433458	0.240474
KMW0217	D-Limonene	C10H16	136.125	Terpenoids	93	5989-27-5	1031.27001067236	citrus	0.034	44.8579	58.3324	74.17	62.651	74.5529	74.917	82.8987	73.0966	85.1132	25.9412	29.8961	38.078	38.5583	58.7512	63.7272	32.8785	43.5567	32.1561	88.0605	100.508	88.7592
KMW0247	β-Phellandrene	C10H16	136.125	Terpenoids	77	555-10-2	1031	terpenic, herbal	0.036	30.1826	52.7406	71.1762	59.5272	68.587	70.589	76.5026	69.2532	80.5679	24.8195	28.6625	28.5747	28.2803	50.6103	58.1944	28.5512	32.746	30.9087	79.8454	90.9623	82.5733
KMW0259	γ-Terpinene	C10H16	136.125	Terpenoids	91	99-85-4	1060.2454642476	oily, smoky	2.1	24.7528	22.347	26.5391	18.897	20.1131	19.9086	22.3131	17.0303	22.7541	4.94636	5.49503	6.96315	16.3283	16.0324	18.1316	7.86124	8.77422	6.4009	22.3414	25.1162	21.7198
XMW3198	4-Thujanol	C10H18O	154.136	Terpenoids	93	546-79-2	1075	minty, eucalyptus, green, terpene	-	12.3746	14.7621	17.3281	12.2569	12.5665	17.5135	14.1592	10.3376	13.9765	2.92204	3.20847	4.1596	5.24188	9.84859	14.0292	4.6379	5.1195	3.62969	14.2761	15.898	13.1592
XMW0127	o-Cymene	C10H14	134.11	Terpenoids	134	527-84-4	1022	gasoline	0.01144	6.44204	7.48315	9.57482	6.15726	6.53454	5.82694	6.64093	5.47415	7.37513	1.88493	3.27429	3.1394	7.83374	6.02816	8.40907	3.21059	3.78308	2.58031	7.26571	8.44569	6.63269
KMW0484	α-Terpineol	C10H18O	154.136	Terpenoids	93	98-55-5	1195.54959785523	pine, iris, teil	0.3	2.92454	2.57667	2.54576	2.16784	3.20438	2.63903	2.5179	3.82634	4.45339	0.680368	1.07075	0.602471	1.36347	1.2855	1.2182	1.49948	2.32637	1.99097	2.62762	3.06773	2.65394
KMW0374	Lavandulol	C10H18O	154.136	Terpenoids	111	498-16-8	1170	herbal	3	1.57667	1.61356	1.39518	0.940367	0.989193	1.10551	0.946027	0.998745	1.14079	0.284413	0.470778	0.347746	0.585265	0.556989	0.645922	0.723136	0.730274	0.579064	0.901527	1.08948	1.04879
KMW0296	α-Terpinolene	C10H16	136.125	Terpenoids	121	586-62-9	1090.66168623266	pine, plastic	0.2	1.23009	1.37012	1.41199	1.0345	1.11352	1.25991	1.27662	0.871525	1.22261	0.226419	0.262207	0.327281	0.752684	0.880166	0.996967	0.405331	0.371795	0.275315	1.22428	1.36863	1.10795
KMW0148	α-Pinene	C10H16	136.125	Terpenoids	91	80-56-8	936.358894105373	fresh, camphor, sweet, pine, earthy, woody	0.274	0.873302	0.686093	0.900343	0.945503	1.11805	1.01039	1.29327	1.22724	1.33483	0.317304	0.309554	0.45889	0.597409	0.792992	1.05584	0.500079	0.590554	0.407991	2.00208	2.33085	1.90115
NMW0074	2-Pinen-10-ol	C10H16O	152.12	Terpenoids	91	515-00-4	1195	woody, minty	0.007	0.826014	0.813716	0.81997	0.9449	0.980517	0.94509	0.785031	1.1056	1.28765	0.256692	0.378428	0.318754	0.461517	0.448596	0.418393	0.683054	0.746274	0.639382	0.867995	0.948413	0.87218
KMW0223	α-Terpinene	C10H16	136.125	Terpenoids	121	99-86-5	1018.03628601921	woody, terpene, lemon, herbal, medicinal, citrus	0.858	0.736206	0.79501	0.828109	0.805604	0.600884	0.718833	0.525293	1.07403	0.830206	0.476673	0.628792	0.722946	0.732866	0.544492	0.89219	0.928743	0.809332	0.688949	1.02068	1.27271	0.651909
NMW0005	(-)-4-Terpineol	C10H18O	154.136	Terpenoids	71	20126-76-5	1182	-	1.19	0.661606	0.641314	0.728929	0.523327	0.587599	0.425298	0.434509	0.560397	0.634455	0.146038	0.244355	0.173101	0.30639	0.322122	0.332451	0.291199	0.385175	0.339618	0.499508	0.60907	0.561455
D307	3-Pinanol	C10H18O	154.136	Terpenoids	84	27779-29-9	1179	-	-	0.577797	0.635662	0.710656	0.465419	0.5153	0.271515	0.379296	0.515581	0.576915	0.14303	0.24882	0.179844	0.318702	0.297719	0.32576	0.281733	0.363555	0.307374	0.468693	0.555381	0.528294
D167	1,7,7-Trimethylbicyclo[2.2.1]heptan-2-ol	C10H18O	154.136	Terpenoids	110	10385-78-1	1149	-	-	0.564776	0.262774	0.321854	0.286024	0.422773	0.342476	0.458951	0.415743	0.496949	0.0497403	0.0541449	0.052234	0.197059	0.277658	0.344611	0.134659	0.0683115	0.0458738	0.347844	0.368655	0.267305
KMW0250	7-Octen-2-ol, 2,6-dimethyl-	C10H20O	156.151	Terpenoids	59	18479-58-8	1064	fresh, citrus, lime, floral, cologne, weedy	-	0.550926	0.752572	0.882472	0.596669	0.654068	0.874128	0.738459	0.559033	0.751338	0.173163	0.19217	0.244219	0.55168	0.53388	0.693475	0.261861	0.30352	0.228262	0.760983	0.834691	0.721508
KMW0370	2-Methylisoborneol	C11H20O	168.151	Terpenoids	107	2371-42-8	1198	earthy, musty	0.00048	0.534768	0.479245	0.473608	0.553985	0.599072	0.631436	0.473231	0.687782	0.819191	0.134336	0.208707	0.159966	0.253641	0.256229	0.23258	0.417238	0.437557	0.369942	0.504129	0.577766	0.504978
KMW0417	cis-Carveol	C10H16O	152.12	Terpenoids	84	1197-06-4	1229	caraway	0.25	0.493195	0.408751	0.505242	0.09007	0.21062	0.111025	0.153748	0.213679	0.239484	0.0864435	0.233521	0.103342	0.285694	0.196831	0.318473	0.142651	0.240131	0.180182	0.227847	0.255457	0.230985
WAMW1665	trans-Dihydrocarvone	C10H16O	152.12	Terpenoids	67	5948-04-9	1201	warm, herbal	-	0.470406	0.422933	0.478159	0.370329	0.512864	0.380957	0.661803	0.654131	0.647562	0.0884275	0.11015	0.118213	0.23137	0.254262	0.480938	0.222118	0.131922	0.0952033	0.485673	0.556074	0.413453
KMW0178	(+)-Sabinene	C10H16	136.125	Terpenoids	93	3387-41-5	974	woody, terpene, citrus, pine, spice	0.98	0.448099	0.358042	0.444286	0.297597	0.450582	0.329136	0.478278	0.410321	0.513106	0.101631	0.108252	0.155694	0.216288	0.312228	0.441212	0.187382	0.210097	0.132927	0.557199	0.650368	0.564649
KMW0304	1,3,8-p-Menthatriene	C10H14	134.11	Terpenoids	91	18368-95-1	1119	turpentine, camphor, herbal, woody	0.015	0.407325	0.344811	0.400787	0.122743	0.210055	0.154457	0.16365	0.203468	0.26353	0.0757387	0.200707	0.085602	0.249535	0.216608	0.268086	0.160018	0.269769	0.178722	0.242947	0.275426	0.23611
KMW0420	(E)-Piperitol acetate	C10H18O	154.136	Terpenoids	41	16721-39-4	1208	herbal	-	0.365659	0.267397	0.372702	0.320491	0.345652	0.352879	0.466721	0.442823	0.431467	0.0826416	0.11653	0.108576	0.202498	0.216076	0.325892	0.12638	0.16437	0.110266	0.325231	0.363986	0.271123
WAMW1065	α-Thujene	C10H16	136.125	Terpenoids	93	2867-05-2	929	woody, green, herbal	-	0.352557	0.27991	0.36594	0.272855	0.446836	0.392541	0.518654	0.493569	0.53749	0.110662	0.12681	0.187517	0.241782	0.279469	0.364075	0.20235	0.240978	0.14749	0.688122	0.927195	0.764942
KMW0428	Piperitone	C10H16O	152.12	Terpenoids	110	89-81-6	1261.16504854369	herbal, minty, camphor, medicinal	0.68	0.315934	0.223273	0.2646	0.15559	0.145108	0.130013	0.142063	0.147524	0.197671	0.094977	0.122312	0.0969985	0.166831	0.159838	0.18002	0.121525	0.186582	0.155006	0.184239	0.191291	0.176572
KMW0518	Neryl acetate	C12H20O2	196.146	Terpenoids	69	141-12-8	1365.21978021978	floral, rose, soapy, citrus, dewy, pear	2	0.310766	0.652436	0.534595	0.580023	1.05359	0.718904	0.649555	0.743939	0.973153	0.770272	2.23419	0.937856	2.20737	1.19922	1.15908	5.62255	6.53001	5.44846	2.16448	2.55624	1.7306
KMW0444	Carvone	C10H14O	150.104	Terpenoids	82	99-49-0	1242	minty, licorice	0.067	0.3084	0.216827	0.348183	0.148349	0.17601	0.1537	0.170095	0.196143	0.273881	0.0837918	0.17772	0.108901	0.372631	0.340359	0.409445	0.255307	0.369057	0.294086	0.277705	0.309321	0.285197
XMW0780	Cosmene	C10H14	134.11	Terpenoids	119	460-01-5	1131	-	-	0.269959	0.356135	0.249439	0.0546355	0.138377	0.160937	0.262621	0.147096	0.18066	0.0550437	0.139486	0.0675066	0.180239	0.161789	0.212124	0.109748	0.199534	0.138468	0.173568	0.194529	0.17561
NMW0003	α-Sinensal	C15H22O	218.167	Terpenoids	55	17909-77-2	1752	citrus, orange, powdery, aldehydic, juicy, mandarin, sour, candy, waxy	0.22	0.263481	0.208028	0.37188	0.166026	0.166834	0.190938	0.162222	0.24317	0.204274	0	0	0	0	0	0	0.000322347	0.00033297	0.000307388	0.124802	0.132132	0.0935036
XMW0632	Bicyclo[3.1.1]hept-2-ene, 3,6,6-trimethyl-	C10H16	136.125	Terpenoids	93	4889-83-2	936	-	-	0.234388	0.183805	0.23777	0.170369	0.289137	0.226781	0.294175	0.280149	0.303459	0.0726095	0.0822467	0.12086	0.157459	0.183119	0.243743	0.114812	0.158218	0.0965942	0.457196	0.529765	0.435244
XMW0531	Isopinocamphone	C10H16O	152.12	Terpenoids	152	15358-88-0	1173	-	-	0.234116	0.22196	0.250084	0.124925	0.179417	0.144708	0.131783	0.179957	0.198476	0.0493073	0.082371	0.0596386	0.103127	0.101538	0.115498	0.102328	0.136184	0.105559	0.164975	0.192161	0.189262
KMW0522	Copaene	C15H24	204.188	Terpenoids	161	3856-25-5	1376	woody, spicy, honey	0.006	0.214114	0.343997	0.49586	0.4242	0.792124	0.597339	0.48168	0.416533	0.417534	0.323848	0.636335	0.514099	0.902994	0.790314	1.07862	1.28729	1.17763	1.12903	0.857275	0.945336	0.662311
KMW0432	Neral	C10H16O	152.12	Terpenoids	69	106-26-3	1240	sweet, citral, lemon, peel	1	0.213681	0.187364	0.196333	0.182576	0.160469	0.0928369	0.166974	0.182817	0.168488	0.19934	0.217224	0.188354	0.173837	0.168692	0.195561	0.175499	0.19917	0.189508	0.196371	0.192731	0.222031
XMW0548	Bicyclo[7.2.0]undecane, 10,10-dimethyl-2,6-bis(methylene)-, [1S-(1R*,9S*)]-	C15H24	204.188	Terpenoids	69	136296-38-3	1443	-	-	0.199348	0.189781	0.238555	0.0415926	0.0593409	0.0345789	0.03366	0.0515303	0.0625293	0.0520595	0.0833481	0.0783723	0.134063	0.122929	0.158766	0.160178	0.164467	0.095567	0.148059	0.172072	0.123224
WMW0016	L-α-bornyl acetate	C12H20O2	196.146	Terpenoids	93	5655-61-8	1287	sweet, balsamic, woody, fresh, pine, needle, herbal	-	0.176783	0.190136	0.20046	0.223448	0.262255	0.253127	0.275776	0.310496	0.381243	0.0727467	0.103123	0.0811483	0.125224	0.125499	0.125138	0.139095	0.192876	0.137922	0.224045	0.260611	0.226203
XMW0013	Tricyclene	C10H16	136.125	Terpenoids	91	508-32-7	925	-	-	0.176335	0.137441	0.160767	0.0689849	0.157537	0.166592	0.139658	0.136975	0.162269	0.0399609	0.0469194	0.0721495	0.0938008	0.105502	0.135743	0.0548835	0.0838202	0.0494891	0.27007	0.310833	0.234472
XMW0521	α-Myrcene	C10H16	136.125	Terpenoids	68	1686-30-2	984	-	-	0.168878	0.239257	0.46124	0.27801	0.360708	0.347339	0.578062	0.455866	0.570091	0.100741	0.122009	0.175205	0.203053	0.213907	0.275009	0.126415	0.239861	0.144281	0.715073	0.807169	0.666519
NMW0092	neo-iso-Dihydrocarveol	C10H18O	154.136	Terpenoids	93	18675-33-7	1226	-	-	0.167233	0.0376612	0.0192742	0.171839	0.130892	0.136974	0.159022	0.295093	0.373584	0.0376127	0.0773449	0.0573118	0.099932	0.0909332	0.0996382	0.137969	0.255324	0.146301	0.202191	0.235606	0.198724
XMW0248	2-Cyclohexen-1-one, 3-methyl-6-(1-methylethenyl)-, (S)-	C10H14O	150.104	Terpenoids	82	16750-82-6	1250	-	-	0.166914	0.112196	0.18035	0.0747409	0.0944773	0.0728226	0.0890739	0.108653	0.148856	0.0400157	0.0977007	0.0506006	0.199415	0.18468	0.214539	0.122556	0.191674	0.15843	0.143537	0.169915	0.145048
KMW0555	trans-α-Bergamotene	C15H24	204.188	Terpenoids	93	13474-59-4	1435	woody, warm, tea	-	0.162226	0.174096	0.214533	0.0341576	0.0497117	0.0279743	0.0327739	0.050372	0.0405314	0.0426228	0.0665529	0.0627076	0.117866	0.110417	0.141022	0.124458	0.143246	0.0848288	0.118237	0.13697	0.0990936
QWM0003	Nerol oxide	C10H16O	152.12	Terpenoids	68	1786-08-9	1154	green, weedy, cortex, herbal, diphenyl, narcissus, celery	0.08	0.161221	0.159613	0.193418	0.233087	0.252183	0.203018	0.309188	0.406343	0.428738	0.0651949	0.080112	0.0734812	0.166417	0.228658	0.290934	0.161664	0.168398	0.0870631	0.295147	0.318608	0.236988
NMW0052	Myrcenon	C10H14O	150.104	Terpenoids	55	539-70-8	1145	-	-	0.154197	0.0875687	0.108145	0.131024	0.147086	0.151309	0.165141	0.150278	0.169194	0.0350906	0.0386745	0.0184965	0.0859783	0.0942424	0.116273	0.0756323	0.0876729	0.037991	0.120695	0.126082	0.0907079
XMW1147	Teresantalol	C10H16O	152.12	Terpenoids	93	29550-55-8	1286	-	-	0.14497	0.157304	0.16429	0.154096	0.209495	0.192244	0.217977	0.253558	0.217977	0.0600416	0.0850584	0.0647028	0.102251	0.102073	0.103737	0.114929	0.15951	0.112184	0.184529	0.20951	0.151688
KMW0357	2-Norbornanol	C10H18O	154.136	Terpenoids	69	465-31-6	1148	menthol, musty, camphor	-	0.143388	0.140906	0.174189	0.227603	0.250016	0.194668	0.310546	0.261232	0.296593	0.0277304	0.0456982	0.0515898	0.108829	0.154827	0.187139	0.0742788	0.0555583	0.0505572	0.196974	0.215815	0.149754
XMW3097	(+)-Carvotanacetone	C10H16O	152.12	Terpenoids	82	499-71-8	1246	minty	-	0.142198	0.0852685	0.125284	0.0757758	0.0769101	0.0556134	0.0760534	0.073477	0.0972662	0.0387537	0.0532009	0.0440162	0.0953757	0.090875	0.106466	0.0660192	0.0959737	0.0830324	0.0937899	0.0919114	0.0947654
QWMW0092	Dill ether	C10H16O	152.12	Terpenoids	109	74410-10-9	1186	dill	-	0.141097	0.137688	0.161222	0.0649356	0.102681	0.0452381	0.0785179	0.108926	0.106714	0.0243746	0.0502557	0.0303239	0.0685924	0.0645575	0.072669	0.0638662	0.0873424	0.067922	0.100921	0.122318	0.112412
KMW0197	(S)-(+)-α-Phellandrene	C10H16	136.125	Terpenoids	79	2243-33-6	1006	dill	0.2	0.140683	0.130008	0.171621	0.142872	0.130452	0.138191	0.18497	0.160334	0.210778	0.0431566	0.0610483	0.0664233	0.0773347	0.0758673	0.0966714	0.072319	0.093046	0.0692327	0.221563	0.257876	0.206143
XMW1138	6-Octen-1-ol, 7-methyl-3-methylene-	C10H18O	154.136	Terpenoids	41	13066-51-8	1195	-	-	0.137607	0.139522	0.14492	0.165541	0.173273	0.153236	0.141459	0.280856	0.316288	0.042631	0.0629491	0.0517112	0.081156	0.0761333	0.0930235	0.104996	0.175283	0.115874	0.147768	0.175297	0.201195
NMW0060	cis-β-Terpineol	C10H18O	154.136	Terpenoids	71	7299-40-3	1161	-	-	0.137378	0.133525	0.167424	0.145822	0.22545	0.113383	0.151921	0.143523	0.273992	0.0374107	0.0409647	0.0405351	0.108339	0.144889	0.188648	0.0675288	0.0465573	0.0246612	0.179058	0.189586	0.130059
XMW0720	cis-p-Mentha-2,8-dien-1-ol	C10H16O	152.12	Terpenoids	91	3886-78-0	1102	-	-	0.136924	0.0703884	0.0753635	0.172644	0.195856	0.167457	0.19603	0.223036	0.258095	0.0736975	0.0943755	0.0850505	0.124688	0.118662	0.0803629	0.0937582	0.143317	0.121124	0.159427	0.182565	0.182437
WAMW2192	Pulegone	C10H16O	152.12	Terpenoids	81	89-82-7	1244.49244060475	pepperminty, camphor, fresh, herbal, buchu	0.13	0.133384	0.118115	0.122029	0.0569493	0.0523715	0.0460852	0	0	0	0.0222535	0.0462952	0.0264116	0.0765557	0.0724556	0.0825255	0.0496917	0.0774327	0.0614906	0.0589986	0.0684094	0.0627289
XMW3648	p-Menth-8-en-3-ol	C10H18O	154.136	Terpenoids	110	7786-67-6	1181	minty, cool, medicinal, woody, green, grassy, herbal	-	0.128898	0.119985	0.151832	0.0693836	0.0743592	0.0643125	0.0627151	0.0830934	0.0873358	0.0241004	0.0429071	0.0279322	0.0618838	0.0599072	0.0693516	0.0616457	0.0909215	0.0659355	0.0878181	0.104004	0.0954121
KMW0193	β-Pinene	C10H16	136.125	Terpenoids	93	127-91-3	979.717720857292	dry, woody, resinous, pine, hay, green	0.14	0.122713	0.103737	0.125339	0.0786037	0.117903	0.150798	0.1243	0.10352	0.133845	0.0259858	0.0271019	0.0387089	0.0619986	0.0899002	0.126848	0.0496139	0.0512128	0.0342914	0.145451	0.165639	0.141933
XMW0766	Pulegone	C10H16O	152.12	Terpenoids	81	15932-80-6	1220	minty	-	0.116476	0.0414512	0.0571931	0.149407	0.145553	0.160571	0.165873	0.229514	0.489719	0.0496166	0.0917796	0.0706164	0.134033	0.116659	0.130703	0.181006	0.227678	0.224252	0.23956	0.280773	0.23547
XMW0654	1,4-Dimethyl-4-acetylcyclohexene	C10H16O	152.12	Terpenoids	67	43219-68-7	1149	fruity	-	0.11122	0.0778492	0.0969376	0.104667	0.12853	0.143262	0.194962	0.174714	0.157033	0.0418924	0.0244547	0.04565	0.0564333	0.0831904	0.14402	0.0377408	0.0663812	0.044512	0.0977026	0.113122	0.076272
KMW0408	p-Cymen-8-ol	C10H14O	150.104	Terpenoids	150	1197-01-9	1189.06166219839	sweet, fruity, cherry, coumarin, floral, camphor	5.1	0.0990535	0.0699485	0.075641	0.0646602	0.0727635	0.0633206	0.0712399	0.0786886	0.119282	0.0276755	0.0768117	0.0279735	0.171966	0.120463	0.171821	0.0520436	0.0907714	0.0555033	0.0851806	0.110127	0.102995
KMW0526	β-Damascenone	C13H18O	190.136	Terpenoids	69	23726-93-4	1386	apple, rose, honey, tobacco, sweet	0.0015	0.0975313	0.0871405	0.130505	0.0767626	0.196518	0.126025	0.119035	0.106589	0.124432	0.0799112	0.15862	0.127446	0.229931	0.199737	0.268938	0.337882	0.3022	0.184244	0.219527	0.242154	0.160196
KMW0590	(+)-Valencene	C15H24	204.188	Terpenoids	161	4630-07-3	1492	sweet, fresh, citrus, grapefruit, woody, orange, asprin, dry, green, oily	-	0.0974457	0.269613	0.499013	0.234061	0.525044	0.541322	0.572288	0.967818	0.7301	0.358783	0.773504	0.708095	1.99381	2.18988	2.59512	1.76713	2.02939	1.08479	1.3587	1.49065	1.05339
NMW0055	(R)-(+)-Citronellal	C10H18O	154.136	Terpenoids	69	2385-77-5	1153	fresh, herbal, citrus	0.03	0.0961191	0.0925611	0.112564	0.139319	0.145352	0.135887	0.241273	0.155901	0.181745	0.0289714	0.0318938	0.0326696	0.0697758	0.0941617	0.123031	0.0458161	0.064681	0.0271966	0.127222	0.127986	0.0943149
KMW0512	α-Cubebene	C15H24	204.188	Terpenoids	161	17699-14-8	1351	herbal, waxy	-	0.0939016	0.119929	0.112277	0.15076	0.328797	0.261478	0.240169	0.189001	0.215866	0.118268	0.144313	0.161549	0.388823	0.215125	0.220275	0	0	0	0.437321	0.5289	0.360602
KMW0439	cis-Geraniol	C10H18O	154.136	Terpenoids	69	106-25-2	1230.47464940669	lemon, fresh	0.049	0.0818854	0.0555959	0.0791668	0.0932996	0.131987	0.107153	0.130544	0.145033	0.225426	0.0505739	0.202907	0.0618188	0.224238	0.199171	0.198632	0.465531	0.497881	0.40922	0.230188	0.25088	0.218069
KMW0254	Artemisia ketone	C10H16O	152.12	Terpenoids	55	546-49-6	1062	herbal, honey, minty, berry	-	0.081751	0.107259	0.125131	0.0862979	0.093835	0.123716	0.104408	0.0801458	0.107051	0.0253115	0.028839	0.0358083	0.0818071	0.0774001	0.10153	0.0390011	0.0447825	0.034659	0.110818	0.118357	0.105202
KMW0616	γ-Cadinene	C15H24	204.188	Terpenoids	161	39029-41-9	1513	herbal, woody	-	0.0738625	0.0501254	0.122692	0.0558917	0.0622981	0.0637188	0.0830101	0.116043	0.102996	0.198742	0.231606	0.231478	0.121606	0.13116	0.152745	0.111099	0.160595	0.0818564	0.158217	0.190917	0.116527
D193	p-Mentha-1,8-dien-7-ol	C10H16O	152.12	Terpenoids	79	536-59-4	1297	green, cumin, spicy, aromatic, woody, cardamom, floral, waxy, violet	7	0.073724	0.043012	0.0515222	0.107518	0.166168	0.119803	0.0854656	0.0977645	0.122892	0.0178381	0.0354444	0.022206	0.033591	0.026628	0.031168	0.0872164	0.162821	0.0922712	0.0825313	0.09465	0.0885018
KMW0595	α-Zingiberene	C15H24	204.188	Terpenoids	93	495-60-3	1495	spice, fresh, sharp	-	0.0681638	0.149949	0.330708	0.17028	0.353937	0.182821	0.303745	0.566273	0.432663	0.216612	0.407514	0.423777	1.20836	1.10659	1.5893	0.886673	1.24652	0.546014	0.718805	0.76464	0.613369
KMW0515	Citronellol acetate	C12H22O2	198.162	Terpenoids	138	150-84-5	1353.73626373626	floral, green, rose, fruity, citrus, woody, tropical, fruity	1	0.0622451	0.0786903	0.0682921	0.104162	0.212139	0.144335	0.155725	0.13218	0.15532	0.0806988	0.296672	0.108703	0.230907	0.139369	0.131032	0.622618	0.681238	0.412547	0.264717	0.356136	0.213495
KMW0342	Citronellal	C10H18O	154.136	Terpenoids	55	106-23-0	1154.55032119914	sweet, dry, floral, herbal, waxy, aldehydic, citrus	0.06	0.0619211	0.0600022	0.07474	0.0854187	0.104128	0.0787844	0.115682	0.104146	0.122206	0.0248076	0.026658	0.0269407	0.0447393	0.0652207	0.0815769	0.0304273	0.0206717	0.022617	0.0801984	0.0873046	0.0581977
KMW0559	Isocaryophyllene	C15H24	204.188	Terpenoids	41	118-65-0	1406	woody, spicy	-	0.0537383	0.1234	0.2434	0.0764351	0.251848	0.0278089	0.140747	0.203327	0.207949	0.460175	0.49684	0.810672	0.817145	0.813117	1.03737	0.376691	0.551155	0.411459	0.498193	0.575208	0.422458
KMW0582	β-Guaiene	C15H24	204.188	Terpenoids	105	88-84-6	1490	sweet, woody, dry, guaiacwood, spicy, powdery	-	0.0494735	0.157625	0.352652	0.100534	0.366396	0.216597	0.322105	0.539725	0.410413	0.205065	0.42909	0.392455	1.06901	1.17184	1.5039	0.938947	1.10068	0.977081	0.759043	0.809755	0.603591
QWMW1015	L-Menthone	C10H18O	154.136	Terpenoids	69	14073-97-3	1158.98395721925	menthol, pepperminty, herbal, camphor	0.17	0.048175	0.0702265	0.0863643	0.0687528	0.115473	0.0809241	0.129119	0.116257	0.136707	0.0209037	0.0226582	0.0222723	0.0359882	0.0760661	0.0935208	0.0357047	0.0268449	0.0185584	0.0931443	0.100513	0.0701909
D439	trans-β-Dihydroterpineol	C10H20O	156.151	Terpenoids	71	3901-93-7	1167	-	-	0.0466344	0.0551063	0.0676997	0.0603592	0.0914139	0.0683464	0.100328	0.0919875	0.106909	0.0169626	0.0108327	0.0179667	0.0413498	0.0585123	0.0770687	0.0277547	0.0194812	0.008728	0.0739962	0.0793148	0.0545993
XMW0195	Isoledane	C15H26	206.203	Terpenoids	67	28580-43-0	1373	-	-	0.0431496	0.0915471	0.0758587	0.0801334	0.156758	0.149118	0.0967771	0.110291	0.145948	0.109924	0.288752	0.142344	0.285813	0.170557	0.164771	0.729491	0.710296	0.573537	0.299577	0.341164	0.243078
XMW0382	isoledene	C15H24	204.188	Terpenoids	93	95910-36-4	1375	-	-	0.0352273	0.045539	0.0514158	0.0355872	0.0801963	0.0629892	0.0590541	0.0636926	0.0804238	0.0661767	0.156449	0.0807519	0.156407	0.109208	0.126225	0.216214	0.247737	0.23157	0.141428	0.1587	0.125278
KMW0556	β-Selinene	C15H24	204.188	Terpenoids	105	17066-67-0	1486	herbal	-	0.0349426	0.110144	0.269989	0.138389	0.302385	0.168956	0.259372	0.461155	0.362902	0.160359	0.366841	0.36132	1.07916	1.07117	1.24979	0.862064	0.987688	0.487035	0.646394	0.712986	0.502027
D408	(1Alpha,3beta,4beta)-p-menthane-3,8-diol	C10H20O2	172.146	Terpenoids	81	3564-95-2	1355	-	-	0.0240419	0.022764	0.0272182	0.0302722	0.0650895	0.0424092	0.0474798	0.0412401	0.0485618	0.0228013	0.0855783	0.030727	0.0740572	0.0440103	0.0419464	0.160439	0.196566	0.127776	0.0845765	0.101208	0.0686045
WMW0010	β-Elemene	C15H24	204.188	Terpenoids	81	515-13-9	1391	sweet	-	0.0184998	0.0432359	0.123321	0.0415952	0.12926	0.0143607	0.0732737	0.103883	0.106637	0.230083	0.251364	0.403699	0.422164	0.408193	0.512906	0.18787	0.283309	0.210636	0.2563	0.298156	0.21505
KMW0604	β-Cyclogermacrane	C15H24	204.188	Terpenoids	93	24703-35-3	1495	green, woody, weedy	-	0.017739	0.0398552	0.0618748	0.039583	0.0720856	0.0624657	0.0639586	0.103855	0.0804178	0.0541009	0.0765885	0.0989291	0.217099	0.202852	0.284048	0.157116	0.221859	0.142213	0.132574	0.141385	0.111292
D328	β-Vetispirene	C15H22	202.172	Terpenoids	91	28908-27-2	1495	-	-	0.015869	0.0255653	0.0526821	0.0293649	0.0567462	0.0154965	0.0497571	0.0859643	0.0649782	0.0340519	0.0663384	0.064441	0.181667	0.181643	0.23767	0.146129	0.184949	0.0873132	0.117025	0.123874	0.0911508
XMW1408	β-Maaliene	C15H24	204.188	Terpenoids	161	489-29-2	1398	-	-	0.0152726	0.0391672	0.096854	0.0348773	0.0978032	0.0103491	0.058017	0.0839659	0.0846666	0.178635	0.198507	0.313066	0.284395	0.277536	0.338723	0.122292	0.218548	0.137518	0.201254	0.244485	0.162055
KMW0664	β-Bisabolol	C15H26O	222.198	Terpenoids	82	15352-77-9	1671	citrus, floral, tangy, lemon, fresh, sweet, herbal	-	0.0068874	0.00667553	0.00953879	0.022721	0.0364526	0.0237891	0.0225145	0.0356458	0.0348178	0.0191883	0.0377208	0.0246988	0.117032	0.111785	0.125257	0.129346	0.164216	0.127377	0.0661906	0.0657956	0.0555527
XMW1149	Panaginsene	C15H24	204.188	Terpenoids	133	871660-96-7	1338	-	-	0.00319434	0.00969944	0.0284156	0.0275326	0.0502618	0.029556	0.0572122	0.0779806	0.0643476	0.0209597	0.0330207	0.0423698	0.11531	0.134816	0.146255	0.0734593	0.0757996	0.0439232	0.0754487	0.0794849	0.0541299
XMW1478	Geranyl isobutyrate	C14H24O2	224.178	Terpenoids	69	2345-26-8	1514	sweet, floral, fruity, green, peach, apricot, rose	0.013	0	0	0	0	0	0	0	0	0	0.0813169	0.0825492	0.103015	0.147777	0.148389	0.18564	0.0585004	0.0866232	0.067976	0.0926742	0.106841	0.075916
XMW2972	α-Himachalene	C15H24	204.188	Terpenoids	93	3853-83-6	1448	-	-	0	0	0	0.0217376	0.0452688	0.0322093	0.0382107	0.0570848	0.0510351	0.0258265	0.0613756	0.0502355	0.183826	0.203573	0.248144	0.116604	0.116152	0.0943328	0.0934995	0.109292	0.0745431
D282	Citronellyl tiglate	C15H26O2	238.193	Terpenoids	83	24717-85-9	1658	rose, fruity, floral, geranium, leafy, tea	-	0	0	0	0.0190105	0.0269486	0.0174051	0.0162906	0.028324	0.0264506	0.0155118	0.0322137	0.0212358	0.0872577	0.0839557	0.0936227	0.0951016	0.119025	0.101288	0.0500925	0.0494016	0.0402207
KMW0565	β-Caryophyllene	C15H24	204.188	Terpenoids	93	87-44-5	1432.4957167333	sweet, woody, spice, clove, dry	1.54	0	0	0	0.0615149	0.120109	0.0727633	0.0591014	0.0986421	0.143876	0.0881757	0.158756	0.146005	0.278897	0.250182	0.208493	0.265577	0.234117	0.130819	0.260609	0.303232	0.216312
KMW0479	Safranal	C10H14O	150.104	Terpenoids	107	116-26-7	1205.71736785329	fresh, herbal, phenol, metallic, rosemary, tobacco, spicy	0.003	0	0	0	0.119887	0.189997	0.18103	0.192141	0.159776	0.237051	0.0681922	0.0873175	0.0812492	0.217716	0.176275	0.238595	0.141686	0.281437	0.191487	0.196492	0.234289	0.224799

## Sheet: Table S4
Table S4 Characteristic Distribution and Aroma Description Statistics of 130 Terpenoids in Six CRP Cultivars
Index	Rich in CRP	Compounds	Class	Odor	Threshold	CZG-1	CZG-2	CZG-3	DHP-1	DHP-2	DHP-3	FJ-1	FJ-2	FJ-3	WZM-1	WZM-2	WZM-3	HJ-1	HJ-2	HJ-3	ZTH-1	ZTH-2	ZTH-3
D339	CZG	cis-α-Bisabolene	Sesquiterpenoids	-	-	1.31093	2.36815	3.73009	0.265305	0.275492	0.0212952	0.485242	0.644986	0.55873	0.566803	0.395774	1.04324	0	0	0	0	0	0
KMW0555	CZG	trans-α-Bergamotene	Sesquiterpenoids	woody, warm, tea	-	0.162226	0.174096	0.214533	0.0341576	0.0497117	0.0279743	0.0327739	0.050372	0.0405314	0.0426228	0.0665529	0.0627076	0.117866	0.110417	0.141022	0.124458	0.143246	0.0848288
KMW0613	CZG	α-Farnesene	Sesquiterpenoids	citrus, herbal, lavender, bergamot, myrrh, neroli, green	0.087	0.210542	0.457556	0.608201	0.0146521	0.0493894	0.00858383	0.0360815	0.107859	0.0701757	0.086441	0.0697329	0.169766	0	0	0	0	0	0
NMW0003	CZG	α-Sinensal	Sesquiterpenoids	citrus, orange, powdery, aldehydic, juicy, mandarin, sour, candy, waxy	0.22	0.263481	0.208028	0.37188	0.166026	0.166834	0.190938	0.162222	0.24317	0.204274	0	0	0	0	0	0	0.000322347	0.00033297	0.000307388
WMW0007	CZG	δ-Guaijene	Sesquiterpenoids	-	-	1.54692	1.43272	2.24545	0.426849	0.413859	0.287345	0.342525	0.359262	0.402258	0.278686	0.216824	0.554051	0	0	0	0	0	0
XMW0548	CZG	Bicyclo[7.2.0]undecane, 10,10-dimethyl-2,6-bis(methylene)-, [1S-(1R*,9S*)]-	Sesquiterpenoids	-	-	0.199348	0.189781	0.238555	0.0415926	0.0593409	0.0345789	0.03366	0.0515303	0.0625293	0.0520595	0.0833481	0.0783723	0.134063	0.122929	0.158766	0.160178	0.164467	0.095567
D307	CZG	3-Pinanol	Monoterpenoids	-	-	0.577797	0.635662	0.710656	0.465419	0.5153	0.271515	0.379296	0.515581	0.576915	0.14303	0.24882	0.179844	0.318702	0.297719	0.32576	0.281733	0.363555	0.307374
KMW0193	CZG	β-Pinene	Monoterpenoids	dry, woody, resinous, pine, hay, green	0.14	0.122713	0.103737	0.125339	0.0786037	0.117903	0.150798	0.1243	0.10352	0.133845	0.0259858	0.0271019	0.0387089	0.0619986	0.0899002	0.126848	0.0496139	0.0512128	0.0342914
KMW0250	CZG	7-Octen-2-ol, 2,6-dimethyl-	Monoterpenoids	fresh, citrus, lime, floral, cologne, weedy	-	0.550926	0.752572	0.882472	0.596669	0.654068	0.874128	0.738459	0.559033	0.751338	0.173163	0.19217	0.244219	0.55168	0.53388	0.693475	0.261861	0.30352	0.228262
KMW0254	CZG	Artemisia ketone	Monoterpenoids	herbal, honey, minty, berry	-	0.081751	0.107259	0.125131	0.0862979	0.093835	0.123716	0.104408	0.0801458	0.107051	0.0253115	0.028839	0.0358083	0.0818071	0.0774001	0.10153	0.0390011	0.0447825	0.034659
KMW0259	CZG	γ-Terpinene	Monoterpenoids	oily, smoky	2.1	24.7528	22.347	26.5391	18.897	20.1131	19.9086	22.3131	17.0303	22.7541	4.94636	5.49503	6.96315	16.3283	16.0324	18.1316	7.86124	8.77422	6.4009
KMW0296	CZG	α-Terpinolene	Monoterpenoids	pine, plastic	0.2	1.23009	1.37012	1.41199	1.0345	1.11352	1.25991	1.27662	0.871525	1.22261	0.226419	0.262207	0.327281	0.752684	0.880166	0.996967	0.405331	0.371795	0.275315
KMW0304	CZG	1,3,8-p-Menthatriene	Monoterpenoids	turpentine, camphor, herbal, woody	0.015	0.407325	0.344811	0.400787	0.122743	0.210055	0.154457	0.16365	0.203468	0.26353	0.0757387	0.200707	0.085602	0.249535	0.216608	0.268086	0.160018	0.269769	0.178722
KMW0374	CZG	Lavandulol	Monoterpenoids	herbal	3	1.57667	1.61356	1.39518	0.940367	0.989193	1.10551	0.946027	0.998745	1.14079	0.284413	0.470778	0.347746	0.585265	0.556989	0.645922	0.723136	0.730274	0.579064
KMW0417	CZG	cis-Carveol	Monoterpenoids	caraway	0.25	0.493195	0.408751	0.505242	0.09007	0.21062	0.111025	0.153748	0.213679	0.239484	0.0864435	0.233521	0.103342	0.285694	0.196831	0.318473	0.142651	0.240131	0.180182
KMW0428	CZG	Piperitone	Monoterpenoids	herbal, minty, camphor, medicinal	0.68	0.315934	0.223273	0.2646	0.15559	0.145108	0.130013	0.142063	0.147524	0.197671	0.094977	0.122312	0.0969985	0.166831	0.159838	0.18002	0.121525	0.186582	0.155006
KMW0501	CZG	Dihydrocarvyl acetate	Monoterpenoids	floral, rose, cumin, sweet, minty	-	0.294239	0.270436	0.246244	0	0	0	0.037505	0.0737495	0.0799473	0.0414545	0.0693543	0.0367948	0.0489522	0.0543085	0.0644698	0.0423058	0.0887577	0.0715811
NMW0005	CZG	(-)-4-Terpineol	Monoterpenoids	-	1.19	0.661606	0.641314	0.728929	0.523327	0.587599	0.425298	0.434509	0.560397	0.634455	0.146038	0.244355	0.173101	0.30639	0.322122	0.332451	0.291199	0.385175	0.339618
QWMW0092	CZG	Dill ether	Monoterpenoids	dill	-	0.141097	0.137688	0.161222	0.0649356	0.102681	0.0452381	0.0785179	0.108926	0.106714	0.0243746	0.0502557	0.0303239	0.0685924	0.0645575	0.072669	0.0638662	0.0873424	0.067922
WAMW2192	CZG	Pulegone	Monoterpenoids	pepperminty, camphor, fresh, herbal, buchu	0.13	0.133384	0.118115	0.122029	0.0569493	0.0523715	0.0460852	0	0	0	0.0222535	0.0462952	0.0264116	0.0765557	0.0724556	0.0825255	0.0496917	0.0774327	0.0614906
XMW0013	CZG	Tricyclene	Monoterpenoids	-	-	0.176335	0.137441	0.160767	0.0689849	0.157537	0.166592	0.139658	0.136975	0.162269	0.0399609	0.0469194	0.0721495	0.0938008	0.105502	0.135743	0.0548835	0.0838202	0.0494891
XMW0127	CZG	o-Cymene	Monoterpenoids	gasoline	0.01144	6.44204	7.48315	9.57482	6.15726	6.53454	5.82694	6.64093	5.47415	7.37513	1.88493	3.27429	3.1394	7.83374	6.02816	8.40907	3.21059	3.78308	2.58031
XMW0531	CZG	Isopinocamphone	Monoterpenoids	-	-	0.234116	0.22196	0.250084	0.124925	0.179417	0.144708	0.131783	0.179957	0.198476	0.0493073	0.082371	0.0596386	0.103127	0.101538	0.115498	0.102328	0.136184	0.105559
XMW0780	CZG	Cosmene	Monoterpenoids	-	-	0.269959	0.356135	0.249439	0.0546355	0.138377	0.160937	0.262621	0.147096	0.18066	0.0550437	0.139486	0.0675066	0.180239	0.161789	0.212124	0.109748	0.199534	0.138468
XMW3097	CZG	(+)-Carvotanacetone	Monoterpenoids	minty	-	0.142198	0.0852685	0.125284	0.0757758	0.0769101	0.0556134	0.0760534	0.073477	0.0972662	0.0387537	0.0532009	0.0440162	0.0953757	0.090875	0.106466	0.0660192	0.0959737	0.0830324
XMW3198	CZG	4-Thujanol	Monoterpenoids	minty, eucalyptus, green, terpene	-	12.3746	14.7621	17.3281	12.2569	12.5665	17.5135	14.1592	10.3376	13.9765	2.92204	3.20847	4.1596	5.24188	9.84859	14.0292	4.6379	5.1195	3.62969
XMW3648	CZG	p-Menth-8-en-3-ol	Monoterpenoids	minty, cool, medicinal, woody, green, grassy, herbal	-	0.128898	0.119985	0.151832	0.0693836	0.0743592	0.0643125	0.0627151	0.0830934	0.0873358	0.0241004	0.0429071	0.0279322	0.0618838	0.0599072	0.0693516	0.0616457	0.0909215	0.0659355
D167	DHP&FJ	1,7,7-Trimethylbicyclo[2.2.1]heptan-2-ol	Monoterpenoids	-	-	0.564776	0.262774	0.321854	0.286024	0.422773	0.342476	0.458951	0.415743	0.496949	0.0497403	0.0541449	0.052234	0.197059	0.277658	0.344611	0.134659	0.0683115	0.0458738
D193	DHP&FJ	p-Mentha-1,8-dien-7-ol	Monoterpenoids	green, cumin, spicy, aromatic, woody, cardamom, floral, waxy, violet	7	0.073724	0.043012	0.0515222	0.107518	0.166168	0.119803	0.0854656	0.0977645	0.122892	0.0178381	0.0354444	0.022206	0.033591	0.026628	0.031168	0.0872164	0.162821	0.0922712
D197	DHP&FJ	α-Pinene oxide	Monoterpenoids	green	-	0.382567	0.196682	0.202661	0.65344	0.773868	0.734782	0.92178	0.869607	0.934839	0.266033	0.286911	0.266169	0.366551	0.386291	0.216639	0.353142	0.473387	0.390648
D407	DHP&FJ	Ipsenol	Monoterpenoids	-	-	1.28105	0.731063	0.722104	2.59047	3.09994	3.16729	3.34985	3.92333	3.8792	0.89326	0.960281	0.911609	1.28324	1.37689	0.777182	1.27361	1.67582	1.33914
D439	DHP&FJ	trans-β-Dihydroterpineol	Monoterpenoids	-	-	0.0466344	0.0551063	0.0676997	0.0603592	0.0914139	0.0683464	0.100328	0.0919875	0.106909	0.0169626	0.0108327	0.0179667	0.0413498	0.0585123	0.0770687	0.0277547	0.0194812	0.008728
KMW0148	DHP&FJ	α-Pinene	Monoterpenoids	fresh, camphor, sweet, pine, earthy, woody	0.274	0.873302	0.686093	0.900343	0.945503	1.11805	1.01039	1.29327	1.22724	1.33483	0.317304	0.309554	0.45889	0.597409	0.792992	1.05584	0.500079	0.590554	0.407991
KMW0178	DHP&FJ	(+)-Sabinene	Monoterpenoids	woody, terpene, citrus, pine, spice	0.98	0.448099	0.358042	0.444286	0.297597	0.450582	0.329136	0.478278	0.410321	0.513106	0.101631	0.108252	0.155694	0.216288	0.312228	0.441212	0.187382	0.210097	0.132927
KMW0197	DHP&FJ	(S)-(+)-α-Phellandrene	Monoterpenoids	dill	0.2	0.140683	0.130008	0.171621	0.142872	0.130452	0.138191	0.18497	0.160334	0.210778	0.0431566	0.0610483	0.0664233	0.0773347	0.0758673	0.0966714	0.072319	0.093046	0.0692327
KMW0217	DHP&FJ	D-Limonene	Monoterpenoids	citrus	0.034	44.8579	58.3324	74.17	62.651	74.5529	74.917	82.8987	73.0966	85.1132	25.9412	29.8961	38.078	38.5583	58.7512	63.7272	32.8785	43.5567	32.1561
KMW0223	DHP&FJ	α-Terpinene	Monoterpenoids	woody, terpene, lemon, herbal, medicinal, citrus	0.858	0.736206	0.79501	0.828109	0.805604	0.600884	0.718833	0.525293	1.07403	0.830206	0.476673	0.628792	0.722946	0.732866	0.544492	0.89219	0.928743	0.809332	0.688949
KMW0247	DHP&FJ	β-Phellandrene	Monoterpenoids	terpenic, herbal	0.036	30.1826	52.7406	71.1762	59.5272	68.587	70.589	76.5026	69.2532	80.5679	24.8195	28.6625	28.5747	28.2803	50.6103	58.1944	28.5512	32.746	30.9087
KMW0291	DHP&FJ	Linalool	Monoterpenoids	floral, green	0.006	1.99727	0.990522	1.03776	4.46659	5.21808	4.47518	4.88143	5.57415	6.65191	1.09039	1.16716	1.10844	1.62789	1.72981	0.948608	1.67943	2.02966	1.6364
KMW0312	DHP&FJ	Perillen	Monoterpenoids	woody	-	0.947581	0.506724	0.507128	1.74264	2.1216	1.96582	2.12642	2.36938	2.64316	0.615191	0.659787	0.620488	0.89898	0.97652	0.539305	0.948685	1.21379	0.956034
KMW0335	DHP&FJ	β-Terpineol	Monoterpenoids	pungent, earthy, woody	6	0.096211	0.0941375	0.114582	0.149978	0.160378	0.110911	0.300629	0.273019	0.31149	0.02611	0.0284422	0.0285496	0.0694001	0.0997065	0.121006	0.0465795	0.0345024	0.0234897
KMW0342	DHP&FJ	Citronellal	Monoterpenoids	sweet, dry, floral, herbal, waxy, aldehydic, citrus	0.06	0.0619211	0.0600022	0.07474	0.0854187	0.104128	0.0787844	0.115682	0.104146	0.122206	0.0248076	0.026658	0.0269407	0.0447393	0.0652207	0.0815769	0.0304273	0.0206717	0.022617
KMW0357	DHP&FJ	2-Norbornanol	Monoterpenoids	menthol, musty, camphor	-	0.143388	0.140906	0.174189	0.227603	0.250016	0.194668	0.310546	0.261232	0.296593	0.0277304	0.0456982	0.0515898	0.108829	0.154827	0.187139	0.0742788	0.0555583	0.0505572
KMW0370	DHP&FJ	2-Methylisoborneol	Monoterpenoids	earthy, musty	0.00048	0.534768	0.479245	0.473608	0.553985	0.599072	0.631436	0.473231	0.687782	0.819191	0.134336	0.208707	0.159966	0.253641	0.256229	0.23258	0.417238	0.437557	0.369942
KMW0420	DHP&FJ	(E)-Piperitol acetate	Monoterpenoids	herbal	-	0.365659	0.267397	0.372702	0.320491	0.345652	0.352879	0.466721	0.442823	0.431467	0.0826416	0.11653	0.108576	0.202498	0.216076	0.325892	0.12638	0.16437	0.110266
KMW0484	DHP&FJ	α-Terpineol	Monoterpenoids	pine, iris, teil	0.3	2.92454	2.57667	2.54576	2.16784	3.20438	2.63903	2.5179	3.82634	4.45339	0.680368	1.07075	0.602471	1.36347	1.2855	1.2182	1.49948	2.32637	1.99097
NMW0052	DHP&FJ	Myrcenon	Monoterpenoids	-	-	0.154197	0.0875687	0.108145	0.131024	0.147086	0.151309	0.165141	0.150278	0.169194	0.0350906	0.0386745	0.0184965	0.0859783	0.0942424	0.116273	0.0756323	0.0876729	0.037991
NMW0055	DHP&FJ	(R)-(+)-Citronellal	Monoterpenoids	fresh, herbal, citrus	0.03	0.0961191	0.0925611	0.112564	0.139319	0.145352	0.135887	0.241273	0.155901	0.181745	0.0289714	0.0318938	0.0326696	0.0697758	0.0941617	0.123031	0.0458161	0.064681	0.0271966
NMW0060	DHP&FJ	cis-β-Terpineol	Monoterpenoids	-	-	0.137378	0.133525	0.167424	0.145822	0.22545	0.113383	0.151921	0.143523	0.273992	0.0374107	0.0409647	0.0405351	0.108339	0.144889	0.188648	0.0675288	0.0465573	0.0246612
NMW0074	DHP&FJ	2-Pinen-10-ol	Monoterpenoids	woody, minty	0.007	0.826014	0.813716	0.81997	0.9449	0.980517	0.94509	0.785031	1.1056	1.28765	0.256692	0.378428	0.318754	0.461517	0.448596	0.418393	0.683054	0.746274	0.639382
NMW0092	DHP&FJ	neo-iso-Dihydrocarveol	Monoterpenoids	-	-	0.167233	0.0376612	0.0192742	0.171839	0.130892	0.136974	0.159022	0.295093	0.373584	0.0376127	0.0773449	0.0573118	0.099932	0.0909332	0.0996382	0.137969	0.255324	0.146301
NMW0121	DHP&FJ	Carvacrol	Monoterpenoids	spice, woody, camphor, thymol	2.29	5.25924	4.48601	5.49619	14.7333	10.8776	13.1766	6.58984	12.1981	12.5382	0.451285	0.593202	0.305388	0.68701	0.859022	0.508706	1.90211	4.31589	3.47398
NMW0123	DHP&FJ	p-Menthane-3,8-diol	Monoterpenoids	herbal, eucalyptus, minty	-	0.192184	0.119912	0.151399	0.379271	0.325994	0.330773	0.209401	0.368063	0.416222	0.0167404	0.0290637	0.0207708	0.0402806	0.0398629	0.037585	0.170735	0.196959	0.138069
QWM0003	DHP&FJ	Nerol oxide	Monoterpenoids	green, weedy, cortex, herbal, diphenyl, narcissus, celery	0.08	0.161221	0.159613	0.193418	0.233087	0.252183	0.203018	0.309188	0.406343	0.428738	0.0651949	0.080112	0.0734812	0.166417	0.228658	0.290934	0.161664	0.168398	0.0870631
QWMW1013	DHP&FJ	D-Fenchone	Monoterpenoids	camphor, thuja, cedar leaf, herbal, earthy, woody	0.24	2.61801	1.42528	1.41004	4.93278	6.00285	5.56356	6.00936	6.68046	7.42274	1.79339	1.92624	1.79725	2.59027	2.81062	1.56533	2.7067	3.50048	2.77205
QWMW1015	DHP&FJ	L-Menthone	Monoterpenoids	menthol, pepperminty, herbal, camphor	0.17	0.048175	0.0702265	0.0863643	0.0687528	0.115473	0.0809241	0.129119	0.116257	0.136707	0.0209037	0.0226582	0.0222723	0.0359882	0.0760661	0.0935208	0.0357047	0.0268449	0.0185584
w48	DHP&FJ	n-Propyl 2-methyl butyrate	Monoterpenoids	sweet, floral, aromatic, rose, fresh, bay, leafy	0.0002	0.0134703	0.0160532	0.0185941	0.306723	0.384415	0.333127	0.360272	0.421975	0.500108	0.0799279	0.0817437	0.075953	0.105484	0.115508	0.0984099	0.120096	0.150023	0.131331
WAMW1065	DHP&FJ	α-Thujene	Monoterpenoids	woody, green, herbal	-	0.352557	0.27991	0.36594	0.272855	0.446836	0.392541	0.518654	0.493569	0.53749	0.110662	0.12681	0.187517	0.241782	0.279469	0.364075	0.20235	0.240978	0.14749
WAMW1665	DHP&FJ	trans-Dihydrocarvone	Monoterpenoids	warm, herbal	-	0.470406	0.422933	0.478159	0.370329	0.512864	0.380957	0.661803	0.654131	0.647562	0.0884275	0.11015	0.118213	0.23137	0.254262	0.480938	0.222118	0.131922	0.0952033
WMW0016	DHP&FJ	L-α-bornyl acetate	Monoterpenoids	sweet, balsamic, woody, fresh, pine, needle, herbal	-	0.176783	0.190136	0.20046	0.223448	0.262255	0.253127	0.275776	0.310496	0.381243	0.0727467	0.103123	0.0811483	0.125224	0.125499	0.125138	0.139095	0.192876	0.137922
XMW0489	DHP&FJ	p-Mentha-1(7),2-dien-8-ol	Monoterpenoids	-	-	0.0646798	0.0736451	0.139788	0.197051	0.175966	0.248265	0.300763	0.255276	0.288913	0.0465888	0.0530182	0.0508194	0.133503	0.122122	0.14965	0.083647	0.0566018	0.0468257
XMW0521	DHP&FJ	α-Myrcene	Monoterpenoids	-	-	0.168878	0.239257	0.46124	0.27801	0.360708	0.347339	0.578062	0.455866	0.570091	0.100741	0.122009	0.175205	0.203053	0.213907	0.275009	0.126415	0.239861	0.144281
XMW0632	DHP&FJ	Bicyclo[3.1.1]hept-2-ene, 3,6,6-trimethyl-	Monoterpenoids	-	-	0.234388	0.183805	0.23777	0.170369	0.289137	0.226781	0.294175	0.280149	0.303459	0.0726095	0.0822467	0.12086	0.157459	0.183119	0.243743	0.114812	0.158218	0.0965942
XMW0654	DHP&FJ	1,4-Dimethyl-4-acetylcyclohexene	Monoterpenoids	fruity	-	0.11122	0.0778492	0.0969376	0.104667	0.12853	0.143262	0.194962	0.174714	0.157033	0.0418924	0.0244547	0.04565	0.0564333	0.0831904	0.14402	0.0377408	0.0663812	0.044512
XMW0720	DHP&FJ	cis-p-Mentha-2,8-dien-1-ol	Monoterpenoids	-	-	0.136924	0.0703884	0.0753635	0.172644	0.195856	0.167457	0.19603	0.223036	0.258095	0.0736975	0.0943755	0.0850505	0.124688	0.118662	0.0803629	0.0937582	0.143317	0.121124
XMW0766	DHP&FJ	Pulegone	Monoterpenoids	minty	-	0.116476	0.0414512	0.0571931	0.149407	0.145553	0.160571	0.165873	0.229514	0.489719	0.0496166	0.0917796	0.0706164	0.134033	0.116659	0.130703	0.181006	0.227678	0.224252
XMW1138	DHP&FJ	6-Octen-1-ol, 7-methyl-3-methylene-	Monoterpenoids	-	-	0.137607	0.139522	0.14492	0.165541	0.173273	0.153236	0.141459	0.280856	0.316288	0.042631	0.0629491	0.0517112	0.081156	0.0761333	0.0930235	0.104996	0.175283	0.115874
XMW1147	DHP&FJ	Teresantalol	Monoterpenoids	-	-	0.14497	0.157304	0.16429	0.154096	0.209495	0.192244	0.217977	0.253558	0.217977	0.0600416	0.0850584	0.0647028	0.102251	0.102073	0.103737	0.114929	0.15951	0.112184
D216	HJ	α-Irone	Sesquiterpenoids	orris, floral, berry, violet, woody, powdery	0.002	0	0	0	0.026377	0.067965	0.0394312	0.0533087	0.082594	0.0672036	0.0315799	0.0526463	0.0616923	0.192211	0.209684	0.240558	0.0868192	0.0998197	0.0611213
D328	HJ	β-Vetispirene	Sesquiterpenoids	-	-	0.015869	0.0255653	0.0526821	0.0293649	0.0567462	0.0154965	0.0497571	0.0859643	0.0649782	0.0340519	0.0663384	0.064441	0.181667	0.181643	0.23767	0.146129	0.184949	0.0873132
GMW0078	HJ	β-Bisabolene	Sesquiterpenoids	balsamic, woody	-	0	0	0	0.0369992	0.0796153	0.0376654	0.0509612	0.0783435	0.0847015	0.0904055	0.104626	0.158836	0.257621	0.291259	0.337506	0.107447	0.181764	0.0906849
KMW0210	HJ	β-Cubebene	Sesquiterpenoids	citrus, fruity, radish	-	0.0994905	0.309963	0.56074	0.127291	0.294793	0.0316447	0.1838	0.248718	0.29023	0.366295	0.491149	0.641304	1.08079	1.16299	1.4796	0.537813	0.690807	0.366327
KMW0509	HJ	δ-EIemene	Sesquiterpenoids	sweet, herbal, woody	-	0.0469577	0.097053	0.312894	0.261525	0.532483	0.262829	0.527053	0.683059	0.605187	0.180187	0.341392	0.403644	1.06981	1.36649	1.30579	0.61168	0.748465	0.408011
KMW0512	HJ	α-Cubebene	Sesquiterpenoids	herbal, waxy	-	0.0939016	0.119929	0.112277	0.15076	0.328797	0.261478	0.240169	0.189001	0.215866	0.118268	0.144313	0.161549	0.388823	0.215125	0.220275	0	0	0
KMW0556	HJ	β-Selinene	Sesquiterpenoids	herbal	-	0.0349426	0.110144	0.269989	0.138389	0.302385	0.168956	0.259372	0.461155	0.362902	0.160359	0.366841	0.36132	1.07916	1.07117	1.24979	0.862064	0.987688	0.487035
KMW0559	HJ	Isocaryophyllene	Sesquiterpenoids	woody, spicy	-	0.0537383	0.1234	0.2434	0.0764351	0.251848	0.0278089	0.140747	0.203327	0.207949	0.460175	0.49684	0.810672	0.817145	0.813117	1.03737	0.376691	0.551155	0.411459
KMW0564	HJ	α-Guaiene	Sesquiterpenoids	sweet, woody, balsamic, peppery	-	0	0	0	0.00815078	0.00665055	0.00744976	0.0113201	0.0178242	0.0146545	0.00292134	0.00856844	0.00517024	0.130201	0.0926102	0.113156	0.027696	0.0255047	0.0178351
KMW0582	HJ	β-Guaiene	Sesquiterpenoids	sweet, woody, dry, guaiacwood, spicy, powdery	-	0.0494735	0.157625	0.352652	0.100534	0.366396	0.216597	0.322105	0.539725	0.410413	0.205065	0.42909	0.392455	1.06901	1.17184	1.5039	0.938947	1.10068	0.977081
KMW0589	HJ	α-Caryophyllene	Sesquiterpenoids	woody	0.16	0.0288783	0.0493759	0.103051	0.0476414	0.0796788	0.0682363	0.0559875	0.0811577	0.085466	0.0843223	0.103707	0.136724	0.21794	0.239782	0.301123	0.108739	0.137454	0.0831008
KMW0590	HJ	(+)-Valencene	Sesquiterpenoids	sweet, fresh, citrus, grapefruit, woody, orange, asprin, dry, green, oily	-	0.0974457	0.269613	0.499013	0.234061	0.525044	0.541322	0.572288	0.967818	0.7301	0.358783	0.773504	0.708095	1.99381	2.18988	2.59512	1.76713	2.02939	1.08479
KMW0595	HJ	α-Zingiberene	Sesquiterpenoids	spice, fresh, sharp	-	0.0681638	0.149949	0.330708	0.17028	0.353937	0.182821	0.303745	0.566273	0.432663	0.216612	0.407514	0.423777	1.20836	1.10659	1.5893	0.886673	1.24652	0.546014
KMW0604	HJ	β-Cyclogermacrane	Sesquiterpenoids	green, woody, weedy	-	0.017739	0.0398552	0.0618748	0.039583	0.0720856	0.0624657	0.0639586	0.103855	0.0804178	0.0541009	0.0765885	0.0989291	0.217099	0.202852	0.284048	0.157116	0.221859	0.142213
KMW0614	HJ	Cubenene	Sesquiterpenoids	spicy, fruity, mango	-	0.109609	0.189822	0.286728	0.109801	0.206492	0.135219	0.164746	0.28068	0.226552	0.168451	0.248955	0.295392	0.950949	1.04239	1.24218	0.388038	0.347467	0.275111
KMW0618	HJ	δ-Cadinene	Sesquiterpenoids	thyme, herbal, woody, dry	0.0015	0	0	0	0.0389071	0.062146	0.0384476	0.0542636	0.0832748	0.0672314	0.0778563	0.0814614	0.133249	0.22994	0.249791	0.288799	0.0707879	0.0993449	0.0583814
KMW0623	HJ	Germacrene B	Sesquiterpenoids	woody, earthy, spicy	-	0.0107383	0.0510718	0.266387	0.139039	0.307495	0.0482512	0.271048	0.433011	0.347425	0.0497014	0.147167	0.074898	1.29864	1.55251	1.85708	0.466339	0.455824	0.314598
KMW0643	HJ	Caryophyllene oxide	Sesquiterpenoids	sweet, fresh, dry, woody, spicy	0.41	0.00420927	0.0122899	0.0499474	0.0378851	0.0685711	0.0513456	0.0485073	0.0766212	0.0627587	0.00921623	0.0272106	0.0176323	0.233524	0.272908	0.331499	0.08243	0.0820244	0.058036
KMW0644	HJ	Espatulenol	Sesquiterpenoids	earthy, herbal, fruity	-	0	0	0	0.0163796	0.0276701	0.0198273	0.0267156	0.0382809	0.0340078	0.00458866	0.0108157	0.00626124	0.0935706	0.105957	0.122943	0.0361143	0.0403159	0.0312161
KMW0678	HJ	α-Caryophyllenol	Sesquiterpenoids	woody, spicy, earthy	-	0.00576994	0.014861	0.0749191	0.0593381	0.0864217	0.0138273	0.0736907	0.118155	0.100417	0.0144174	0.0385866	0.0203682	0.341663	0.408672	0.492092	0.168243	0.133089	0.115457
NMW0247	HJ	α-Dendrolasin	Sesquiterpenoids	-	-	0.0081759	0.0203103	0.0249154	0.060934	0.103903	0.0689701	0.0903307	0.137615	0.114545	0.0178028	0.0403113	0.0260354	0.38821	0.378183	0.450228	0.159254	0.164814	0.114482
NMW0308	HJ	β-Sinensal	Sesquiterpenoids	-	-	0	0	0	0	0	0	0	0	0	0	0	0	0.130279	0.134692	0.149168	0.0106503	0.0132289	0.0106599
WMW0010	HJ	β-Elemene	Sesquiterpenoids	sweet	-	0.0184998	0.0432359	0.123321	0.0415952	0.12926	0.0143607	0.0732737	0.103883	0.106637	0.230083	0.251364	0.403699	0.422164	0.408193	0.512906	0.18787	0.283309	0.210636
WMW0052	HJ	γ-Bisabolene	Sesquiterpenoids	-	-	0.00919729	0.0153782	0.0365138	0.0129057	0.0240911	0.0213186	0.0215836	0.0362552	0.0278717	0.019058	0.0318744	0.0347064	0.0995265	0.108849	0.132082	0.0411627	0.0470881	0.0333156
WMW0053	HJ	Dihydrocurcumene	Sesquiterpenoids	-	-	0	0	0	0.0290763	0.0476213	0.0238591	0.0341458	0.053822	0.0454372	0.0136499	0.0254593	0.0235575	0.195691	0.228679	0.294208	0.0775623	0.0726919	0.0661025
WMW0148	HJ	Acoradiene	Sesquiterpenoids	-	-	0.0356773	0.0610976	0.129203	0.0466436	0.0945238	0.0649472	0.0731229	0.104919	0.127477	0.121654	0.130381	0.201884	0.361522	0.302932	0.378135	0.137714	0.173131	0.105618
XMW0027	HJ	Ledol	Sesquiterpenoids	-	-	0.0183241	0.0788984	0.402317	0.282252	0.44799	0.0723973	0.416123	0.670107	0.550389	0.0785477	0.223815	0.114108	2.06364	2.44014	2.91055	0.758793	0.726196	0.518267
XMW0033	HJ	Italicene	Sesquiterpenoids	-	-	0.0485913	0.117998	0.237096	0.0487454	0.169396	0.0707483	0.100501	0.141411	0.158365	0.191417	0.299281	0.329551	0.606215	0.633856	0.855036	0.291313	0.376595	0.206806
XMW0045	HJ	Muurola-4,11-diene	Sesquiterpenoids	-	-	0	0	0	0	0	0	0	0	0	0	0	0	0.195394	0.173012	0.201092	0.0815168	0.0986055	0.0536797
XMW0143	HJ	α-Cedrene	Sesquiterpenoids	woody, cedary, sweet, fresh	-	0.0207453	0.0395734	0.0784849	0.0196964	0.0464562	0.0351686	0.0306619	0.0394448	0.052442	0.045963	0.0706113	0.0823848	0.196294	0.216701	0.22112	0.0770397	0.114046	0.0680605
XMW0182	HJ	Prezizaene	Sesquiterpenoids	-	-	0	0	0	0.0165179	0.0275307	0.013657	0.0248033	0.0395006	0.0348059	0.00657424	0.0177568	0.00987824	0.130214	0.152652	0.188635	0.0518483	0.0476815	0.0331299
XMW0384	HJ	β-Patchoulene	Sesquiterpenoids	-	-	0.111494	0.252775	0.33065	0.0938977	0.171623	0.0874732	0.142907	0.160614	0.227367	0.115109	0.191223	0.182478	0.579056	0.721046	0.884357	0.308834	0.30017	0.208739
XMW0388	HJ	Selina-3,7(11)-diene	Sesquiterpenoids	-	-	0.28086	0.424816	0.613481	0.236141	0.450761	0.365769	0.38005	0.615635	0.499315	0.360493	0.587851	0.638104	1.4164	1.98783	1.87451	0.586104	0.780038	0.592081
XMW0698	HJ	(+)-Sativen	Sesquiterpenoids	-	-	0	0	0	0.0783717	0.192502	0.123288	0.116927	0.162478	0.188335	0.227006	0.347124	0.493333	0.720026	0.748474	0.970142	0.349655	0.448562	0.253575
XMW0751	HJ	(Z)-trans- α-Bergamotol	Sesquiterpenoids	-	-	0	0	0	0	0	0	0	0	0	0	0	0	0.279961	0.182267	0.212093	0.00847534	0.0185348	0.00687404
XMW0790	HJ	6,7-Dimethyl-1,2,3,5,8,8a-hexahydronaphthalene	Sesquiterpenoids	-	-	0.0387826	0.0374051	0.0906733	0.0773553	0.148199	0.148361	0.147924	0.229046	0.170427	0.0502033	0.096433	0.113805	0.301463	0.385684	0.448041	0.202068	0.211976	0.117171
XMW0819	HJ	cis-Muurola-4(15),5-diene	Sesquiterpenoids	-	-	0	0	0	0.00117975	0.062113	0.00806588	0.0431045	0.0632543	0.0874662	0.0669667	0.131947	0.0909468	0.740134	0.667262	0.698417	0.30084	0.24108	0.211824
XMW0849	HJ	(+)-Rosifoliol	Sesquiterpenoids	-	-	0.026704	0.0182279	0.0229468	0.00927778	0.0164544	0.0112104	0.0128833	0.0127612	0.0127319	0.00346544	0.0244331	0.00484052	0.107654	0.0949547	0.126551	0.0355302	0.0424086	0.028892
XMW0957	HJ	Silphiperfol-5-ene	Sesquiterpenoids	-	-	0.00569213	0.0151953	0.0474304	0.0450908	0.0835194	0.0693322	0.0841009	0.129198	0.0961995	0.0283603	0.0535361	0.0625444	0.170832	0.220754	0.248322	0.110867	0.113625	0.0649739
XMW1149	HJ	Panaginsene	Sesquiterpenoids	-	-	0.00319434	0.00969944	0.0284156	0.0275326	0.0502618	0.029556	0.0572122	0.0779806	0.0643476	0.0209597	0.0330207	0.0423698	0.11531	0.134816	0.146255	0.0734593	0.0757996	0.0439232
XMW1153	HJ	1R,4R,7R,11R-1,3,4,7-Tetramethyltricyclo[5.3.1.0(4,11)]undec-2-ene	Sesquiterpenoids	-	-	0.0231701	0.051709	0.087616	0.0175625	0.0451085	0.024795	0.0391423	0.0438653	0.0484961	0.0316848	0.0505561	0.0472411	0.122549	0.143981	0.188145	0.0748255	0.0836597	0.0558644
XMW1408	HJ	β-Maaliene	Sesquiterpenoids	-	-	0.0152726	0.0391672	0.096854	0.0348773	0.0978032	0.0103491	0.058017	0.0839659	0.0846666	0.178635	0.198507	0.313066	0.284395	0.277536	0.338723	0.122292	0.218548	0.137518
XMW2972	HJ	α-Himachalene	Sesquiterpenoids	-	-	0	0	0	0.0217376	0.0452688	0.0322093	0.0382107	0.0570848	0.0510351	0.0258265	0.0613756	0.0502355	0.183826	0.203573	0.248144	0.116604	0.116152	0.0943328
KMW0408	HJ	p-Cymen-8-ol	Monoterpenoids	sweet, fruity, cherry, coumarin, floral, camphor	5.1	0.0990535	0.0699485	0.075641	0.0646602	0.0727635	0.0633206	0.0712399	0.0786886	0.119282	0.0276755	0.0768117	0.0279735	0.171966	0.120463	0.171821	0.0520436	0.0907714	0.0555033
KMW0444	HJ	Carvone	Monoterpenoids	minty, licorice	0.067	0.3084	0.216827	0.348183	0.148349	0.17601	0.1537	0.170095	0.196143	0.273881	0.0837918	0.17772	0.108901	0.372631	0.340359	0.409445	0.255307	0.369057	0.294086
XMW0248	HJ	2-Cyclohexen-1-one, 3-methyl-6-(1-methylethenyl)-, (S)-	Monoterpenoids	-	-	0.166914	0.112196	0.18035	0.0747409	0.0944773	0.0728226	0.0890739	0.108653	0.148856	0.0400157	0.0977007	0.0506006	0.199415	0.18468	0.214539	0.122556	0.191674	0.15843
XMW1478	HJ	Geranyl isobutyrate	Monoterpenoids	sweet, floral, fruity, green, peach, apricot, rose	0.013	0	0	0	0	0	0	0	0	0	0.0813169	0.0825492	0.103015	0.147777	0.148389	0.18564	0.0585004	0.0866232	0.067976
NMW0249	HJ	(3E,7E)-4,8,12-Trimethyltrideca-1,3,7,11-tetraene	Others	-	-	0.0128213	0.0481453	0.196921	0.154561	0.207501	0.146702	0.23856	0.371681	0.307791	0.0391958	0.10518	0.0560303	1.06624	1.27193	1.53519	0.405081	0.411544	0.289635
D282	ZTH	Citronellyl tiglate	Sesquiterpenoids	rose, fruity, floral, geranium, leafy, tea	-	0	0	0	0.0190105	0.0269486	0.0174051	0.0162906	0.028324	0.0264506	0.0155118	0.0322137	0.0212358	0.0872577	0.0839557	0.0936227	0.0951016	0.119025	0.101288
KMW0522	ZTH	Copaene	Sesquiterpenoids	woody, spicy, honey	0.006	0.214114	0.343997	0.49586	0.4242	0.792124	0.597339	0.48168	0.416533	0.417534	0.323848	0.636335	0.514099	0.902994	0.790314	1.07862	1.28729	1.17763	1.12903
KMW0526	ZTH	β-Damascenone	Sesquiterpenoids	apple, rose, honey, tobacco, sweet	0.0015	0.0975313	0.0871405	0.130505	0.0767626	0.196518	0.126025	0.119035	0.106589	0.124432	0.0799112	0.15862	0.127446	0.229931	0.199737	0.268938	0.337882	0.3022	0.184244
KMW0565	ZTH	β-Caryophyllene	Sesquiterpenoids	sweet, woody, spice, clove, dry	1.54	0	0	0	0.0615149	0.120109	0.0727633	0.0591014	0.0986421	0.143876	0.0881757	0.158756	0.146005	0.278897	0.250182	0.208493	0.265577	0.234117	0.130819
KMW0664	ZTH	β-Bisabolol	Sesquiterpenoids	citrus, floral, tangy, lemon, fresh, sweet, herbal	-	0.0068874	0.00667553	0.00953879	0.022721	0.0364526	0.0237891	0.0225145	0.0356458	0.0348178	0.0191883	0.0377208	0.0246988	0.117032	0.111785	0.125257	0.129346	0.164216	0.127377
XMW0195	ZTH	Isoledane	Sesquiterpenoids	-	-	0.0431496	0.0915471	0.0758587	0.0801334	0.156758	0.149118	0.0967771	0.110291	0.145948	0.109924	0.288752	0.142344	0.285813	0.170557	0.164771	0.729491	0.710296	0.573537
XMW0382	ZTH	isoledene	Sesquiterpenoids	-	-	0.0352273	0.045539	0.0514158	0.0355872	0.0801963	0.0629892	0.0590541	0.0636926	0.0804238	0.0661767	0.156449	0.0807519	0.156407	0.109208	0.126225	0.216214	0.247737	0.23157
D408	ZTH	(1Alpha,3beta,4beta)-p-menthane-3,8-diol	Monoterpenoids	-	-	0.0240419	0.022764	0.0272182	0.0302722	0.0650895	0.0424092	0.0474798	0.0412401	0.0485618	0.0228013	0.0855783	0.030727	0.0740572	0.0440103	0.0419464	0.160439	0.196566	0.127776
KMW0439	ZTH	cis-Geraniol	Monoterpenoids	lemon, fresh	0.049	0.0818854	0.0555959	0.0791668	0.0932996	0.131987	0.107153	0.130544	0.145033	0.225426	0.0505739	0.202907	0.0618188	0.224238	0.199171	0.198632	0.465531	0.497881	0.40922
KMW0479	ZTH	Safranal	Monoterpenoids	fresh, herbal, phenol, metallic, rosemary, tobacco, spicy	0.003	0	0	0	0.119887	0.189997	0.18103	0.192141	0.159776	0.237051	0.0681922	0.0873175	0.0812492	0.217716	0.176275	0.238595	0.141686	0.281437	0.191487
KMW0515	ZTH	Citronellol acetate	Monoterpenoids	floral, green, rose, fruity, citrus, woody, tropical, fruity	1	0.0622451	0.0786903	0.0682921	0.104162	0.212139	0.144335	0.155725	0.13218	0.15532	0.0806988	0.296672	0.108703	0.230907	0.139369	0.131032	0.622618	0.681238	0.412547
KMW0518	ZTH	Neryl acetate	Monoterpenoids	floral, rose, soapy, citrus, dewy, pear	2	0.310766	0.652436	0.534595	0.580023	1.05359	0.718904	0.649555	0.743939	0.973153	0.770272	2.23419	0.937856	2.20737	1.19922	1.15908	5.62255	6.53001	5.44846
KMW0432	WZM	Neral	Monoterpenoids	sweet, citral, lemon, peel	1	0.213681	0.187364	0.196333	0.182576	0.160469	0.0928369	0.166974	0.182817	0.168488	0.19934	0.217224	0.188354	0.173837	0.168692	0.195561	0.175499	0.19917	0.189508
KMW0616	WZM	γ-Cadinene	Sesquiterpenoids	herbal, woody	-	0.0738625	0.0501254	0.122692	0.0558917	0.0622981	0.0637188	0.0830101	0.116043	0.102996	0.198742	0.231606	0.231478	0.121606	0.13116	0.152745	0.111099	0.160595	0.0818564

## Sheet: Table S5
Table S5 Statistics of rVAO Values of Key VOCs Contributing to Aroma Formation in Different CRP Cultivars
Index	Compounds	Class	Odor	Threshold	CZG-1	CZG-2	CZG-3	DHP-1	DHP-2	DHP-3	FJ-1	FJ-2	FJ-3	WZM-1	WZM-2	WZM-3	HJ-1	HJ-2	HJ-3	ZTH-1	ZTH-2	ZTH-3
KMW0523	1-Undecanol	Alcohol	fresh, waxy, rose, soapy, clean, cloth, floral, citrus	0.05	0.17986	0.415621	0.403103	0.418385	0.92009	0.648728	0.636852	0.636852	0.763093	0.66857	1.90859	0.868104	1.93792	1.1691	1.15487	4.20113	4.30667	3.70212
KMW0517	(E)-2-Undecenal	Aldehyde	fresh, fruity, citrus, orange, peel	0.00078	6.75106	13.7381	11.6861	13.1109	30.5234	18.8448	20.5208	20.5208	29.9965	23.5169	66.0884	29.8459	64.9628	38.9344	37.4165	158.985	153.204	131.198
KMW0439	cis-Geraniol	Terpenoids	lemon, fresh	0.049	1.67113	1.13461	1.61565	1.90407	2.69362	2.18679	2.66415	2.66415	4.60054	1.03212	4.14096	1.26161	4.57628	4.06471	4.05372	9.50063	10.1608	8.35143
KMW0518	Neryl acetate	Terpenoids	floral, rose, soapy, citrus, dewy, pear	2	0.155383	0.326218	0.267297	0.290011	0.526794	0.359452	0.324778	0.324778	0.486577	0.385136	1.11709	0.468928	1.10369	0.599612	0.579541	2.81127	3.26501	2.72423
GMW0384	(E)-β-Damascenone	Ketone	natural, sweet, fruity, rose, plum, grape, raspberry, sugar	0.0015	122.264	146.746	117.964	128.927	259.207	89.2905	159.144	159.144	237.427	178.913	490.861	232.732	483.148	284.024	294.922	1253.66	1153.55	1089.33
KMW0613	α-Farnesene	Terpenoids	citrus, herbal, lavender, bergamot, myrrh, neroli, green	0.087	2.42002	5.25927	6.99082	0.168414	0.567694	0.0986647	0.41473	1.23976	0.806617	0.993575	0.801528	1.95133	0	0	0	0	0	0
D175	3-methyl-1-phenylpentan-3-ol	Alcohol	sweet, fresh, cayloxol, lilac, anisic, earthy, narcissus, peony	0.22	10.2859	7.01491	10.5087	1.27838	0.909271	0	0.378863	0.856696	1.20523	0.445364	0.818053	0.460401	0.779602	0.529946	1.78429	1.89022	1.81962	1.40906
XMW0464	Methyl methanthranilate	Ester	fruity, musty, sweet, neroli, powdery, phenol, wine	0.0203	1275.37	1629.17	1953.29	166.656	109.137	99.1168	24.1639	115.406	185.188	37.5866	23.3356	10.9863	109.849	92.3022	318.528	32.2309	39.2449	75.3091
XMW2909	3-Isopropylbenzaldehyde	Aldehyde	-	0.053	0.488054	0.394644	0.428402	1.27089	2.12514	1.94927	2.13623	2.11243	1.92353	0.306922	0.508184	0.333699	0.597017	0.587809	0.424167	0.880482	0.728385	0.345113
KMW0194	2-Octanol	Alcohol	fresh, spicy, green, woody, herbal, earthy	0.0715	0.841695	0.755441	0.97121	2.16775	3.14444	3.24549	2.67427	3.14226	2.86596	0.339316	0.322447	0.427067	0.639973	0.864777	1.01296	0.487956	0.559867	0.378541
D305	Isopentyl 2-methylbutanoate	Ester	sweet, fruity, citrus, cherry, blueberry, apple	0.14	1.54891	0.841646	0.593497	2.55561	3.07433	2.23575	2.3817	3.40757	3.88514	0.947236	1.05807	0.984476	1.41191	1.4679	0.91262	1.04595	1.80528	1.45871
XMW0299	Butyl butanoate	Ester	fruity, banana, pineapple, green, cherry, tropical fruit, ripe fruit, juicy fruity	0.028	3.19822	1.86788	2.35433	5.46191	7.71813	8.34005	6.5269	7.71489	7.23697	0.742375	0.665677	0.997138	1.44542	2.0888	2.42815	1.16383	1.20553	0.849226
NMW0121	Carvacrol	Terpenoids	spice, woody, camphor, thymol	2.29	2.29661	1.95896	2.40008	6.43373	4.75004	5.75397	2.87766	5.32668	5.47519	0.197068	0.25904	0.133357	0.300005	0.375119	0.222143	0.830617	1.88467	1.51702
D685	2-Methyl-3-propylpyrazine	Heterocyclic compound	-	0.06	3.99229	2.5248	2.54254	7.25505	11.4884	8.48812	8.81456	12.5949	14.7877	2.96716	3.23781	3.0284	4.44324	4.73093	2.88143	3.7887	5.85579	4.6452
QWMW0607	3-Nonanone	Ketone	caramel, spicy, sweet	0.017	3.87208	2.01529	1.96876	8.48562	10.2396	9.62179	10.0698	11.6237	13.1695	4.02978	3.11041	3.92202	3.6934	4.10825	1.99386	4.56626	5.61337	4.27092
QWMW1013	D-Fenchone	Terpenoids	camphor, thuja, cedar leaf, herbal, earthy, woody	0.24	10.9084	5.93867	5.87516	20.5532	25.0119	23.1815	25.039	27.8353	30.9281	7.47246	8.02602	7.48853	10.7928	11.7109	6.5222	11.2779	14.5853	11.5502
D30	1-Octen-3-yl-acetate	Ester	fresh, green, herbal, lavender, fruity, oily	0.09	19.1604	10.9543	10.8654	37.1171	44.3417	45.6101	48.1821	56.2698	55.1369	13.1544	14.2188	13.5598	18.9354	20.2537	11.7438	18.665	25.3186	19.9239
KMW0265	Sotolon	Ester	extremely sweet, strong caramel, maple, burnt, sugar, coffee	0.011	61.2166	31.0646	30.6335	140.775	168.787	154.017	164.049	187.074	214.332	41.7204	43.5525	39.6007	59.7496	67.6304	34.9177	72.5308	87.8337	67.2509
GMW0285	3,4-Dimethyl-1,2-cyclopentadione	Ketone	sweet, maple, caramel, sugar, fenugreek, licorice	0.017	69.786	47.4958	46.7155	156.513	230.118	201.231	210.847	245.493	297.608	57.1444	61.4565	58.1867	82.8253	87.7752	53.6745	85.397	108.502	86.2705
WMW0056	(E)-4-Nonenal	Aldehyde	fruity	0.0022	83.0824	61.5603	61.5557	301.602	371.707	330.294	305.972	409.907	481.415	95.3907	103.629	96.3337	142.83	152.801	85.8395	119.301	186.521	148.896
KMW0278	2-Acetothienone	Ketone	sulfury, nutty, hazelnut, walnut	0.001	188.471	85.3933	89.3111	421.957	530.033	463.092	494.975	580.646	699.997	122.775	127.59	115.434	176.326	161.611	111.036	166.714	247.75	195.479
KMW0291	Linalool	Terpenoids	floral, green	0.006	332.878	165.087	172.96	744.431	869.68	745.864	813.571	929.026	1108.65	181.732	194.526	184.741	271.315	288.302	158.101	279.905	338.276	272.733
w48	n-Propyl 2-methylbutyrate	Terpenoids	sweet, floral, aromatic, rose, fresh, bay, leafy	0.0002	67.3514	80.266	92.9703	1533.61	1922.07	1665.63	1801.36	2109.87	2500.54	399.64	408.718	379.765	527.421	577.539	492.05	600.48	750.116	656.656
KMW0287	(Z,Z)-3,6-Nonadienal	Aldehyde	fatty, soapy, cucumber	5e-05	776.771	574.409	585.878	2574.67	3161.97	2265.68	2371.17	3431.57	4143.09	746.135	782.487	715.294	1010.28	1110.5	639.621	1152.88	1434.63	1108.52
KMW0338	(E)-2-Nonenal	Aldehyde	fatty, green, cucumber, aldehydic, citrus	8e-05	1777.58	1787.53	2152.68	2930.24	2888.56	3181.28	5947.88	4538.62	5233.82	550.91	618.874	610.343	1868.59	1846.01	2216.33	883.63	1145.33	783.255
YZMW0193	5-nonenal	Aldehyde	-	0.007	1839.57	984.745	997.828	3622.7	4372.76	3188.69	3461	3746.1	5583.28	1181.71	1286.44	1198.85	1732.02	1847.02	1065.37	1697.11	2239.85	1802.59
XMW0618	Ethyl 9-decenoate	Ester	fruity, fatty	0.2	0.216544	0.276889	0.464717	0.192055	0.451562	0.0551557	0.282702	0.380056	0.362978	0.465887	0.530852	0.812655	1.16486	1.15307	1.47949	0.45108	0.633472	0.400979
KMW0589	α-Caryophyllene	Terpenoids	woody	0.16	0.180489	0.3086	0.644067	0.297759	0.497992	0.426477	0.349922	0.507236	0.534162	0.527015	0.648168	0.854524	1.36213	1.49864	1.88202	0.679621	0.85909	0.51938
KMW0625	Hexyl octanoate	Ester	fruity, green, waxy, berry, apple, estery	0.07	0.0371928	0.124958	0.549633	0.407413	0.590698	0.499643	0.5485	0.838332	0.721014	0.126024	0.318443	0.184127	2.27	2.6121	3.12436	0.874885	0.923145	0.709426
D767	Bourgeonal	Aldehyde	-	0.1	0.407743	0.66056	1.50888	0.434427	1.09966	0.505625	1.03505	1.4839	1.18612	0.871113	1.22574	1.04471	3.34025	3.88172	4.65553	1.48798	1.88781	1.30714
D71	Undecanol-3	Alcohol	-	0.0086	2.44985	3.46612	8.30236	2.00604	8.28535	1.27995	5.12184	5.11416	6.38429	8.35027	9.50791	14.3519	21.1715	21.2359	26.9643	8.2044	11.3683	7.16491
KMW0503	Methyl anthranilate	Ester	fruity, grape, orange, flowery, neroli	0.003	2.61336	5.02779	12.9422	9.60551	26.55	13.5025	26.1739	32.8367	25.4755	8.98498	17.1454	16.9551	52.6878	57.4686	66.1461	29.4593	30.96	16.8455
D216	α-Irone	Terpenoids	orris, floral, berry, violet, woody, powdery	0.002	0	0	0	13.1885	33.9825	19.7156	26.6544	41.297	33.6018	15.79	26.3231	30.8462	96.1056	104.842	120.279	43.4096	49.9099	30.5607
KMW0618	δ-Cadinene	Terpenoids	thyme, herbal, woody, dry	0.0015	0	0	0	25.938	41.4307	25.6317	36.1757	55.5166	44.8209	51.9042	54.3076	88.8325	153.293	166.527	192.532	47.192	66.23	38.9209
KMW0563	trans-Geranylacetone	Ketone	fresh, green, fruity, waxy, rose, woody, magnolia, tropical	0.01	1.8946	5.90353	27.6193	3.89137	6.40711	4.57524	4.55855	5.74445	8.8956	4.11774	14.8214	7.52818	182.039	130.567	156.02	72.1893	77.7249	41.9758

## Sheet: Table S6
Table S7. Statistics of peak areas of 1289 metabolites in 18 CRP samples
Index	class	Compounds	Class I	Class II	Formula	Q1 (Da)	RT (min)	Adduct	Fill	CAS	PubChem CID	KEGG ID	SMILES	CZG-1	CZG-2	CZG-3	DHP-1	DHP-2	DHP-3	FJ-1	FJ-2	FJ-3	WZM-1	WZM-2	WZM-3	HJ-1	HJ-2	HJ-3	ZTH-1	ZTH-2	ZTH-3	QC-1	QC-2	QC-3
CPMB0047	1	5-[3-hydroxy-2-(hydroxymethyl)phenyl]pent-4-ene-2,3-diol	Alcohol and amines	Alcohol and amines	C12H16O4	223.046	0.665	[M-H]-	0.86	-	14035461	-	OC1=CC=CC(C=CC(O)C(O)C)=C1CO	887866	1066142	1089480	820651	1158068	408697	833719	648815	701646	768310	1739491	1321131	816966	480661	630741	436870	348290	452098	706177	585243	663407
CPMB0068	1	L-Asparagine	Alcohol and amines	Alcohol and amines	C4H8N2O3	131.046	0.692	[M-H]-	0.86	-	6267	C00152	C([C@@H](C(=O)O)N)C(=N)O	284272	317287	174132	8095	23704	108898	173544	391905	264792	265904	1015732	491601	149543	23079	95098	261589	298366	317416	296068	310262	333173
CPMB0185	1	Punctaporonin B	Alcohol and amines	Alcohol and amines	C15H24O3	251.077	1.058	[M-H]-	0.86	93697-36-0	5458929	-	OCC1=CC=CC(O)(C)CCC2(O)C1CC2(C)C	224722	110915	157313	157268	184560	120777	252497	113563	101109	234375	339425	258857	176847	178916	153861	51587	51471	46195	158656	159072	156238
CPMB0197	1	N-acetyl-2-phenylethylamine	Alcohol and amines	Alcohol and amines	C10H13NO	164.106	1.079	[M+H]+	0.9	-	70143	C06746	OC(=NCCC=1C=CC=CC1)C	329630	225448	222451	163236	253117	283137	280165	309335	437280	260445	557002	279533	322149	319837	278631	140720	87030	93974	253897	256221	267941
CPMB0337	1	Pyridoxine	Alcohol and amines	Alcohol and amines	C8H11NO3	170.06	2.36	[M+H-H2O]+	0.62	65-23-6	1054	C00314	OC=1C(=NC=C(C1CO)CO)C	54620	24574	94393	105151	176028	78558	77878	225496	677092	126815	679434	89587	135310	92794	91776	301286	234343	231899	194585	209889	188810
CPMB0425	1	Hexaoxyethylene glycol	Alcohol and amines	Alcohol and amines	C12H26O7	283.174	2.944	[M+H]+	1	2615-15-8	17472	-	C(COCCOCCOCCOCCOCCO)O	498330	537499	407674	676112	449898	482489	537273	432296	364087	1021050	294033	881524	464181	428660	539783	437399	677338	255695	543232	530372	510351
CPMB0576	1	Tobracin	Alcohol and amines	Alcohol and amines	C18H37N5O9	506.203	3.662	[M+K]+	0.9	-	5496	-	OCC1OC(OC2C(O)C(OC3OC(CN)C(O)CC3N)C(N)CC2N)C(O)C(N)C1O	325752	179425	273486	148809	311887	237724	307828	414136	2246034	907719	2041871	770351	222173	263090	471037	138104	205866	47659	487516	559614	592972
CPMB0659	1	Neomycin E sulfate	Alcohol and amines	Alcohol and amines	C23H47N5O18S	712.246	4.026	[M-H]-	0.81	-	5458443	-	O=S(=O)(O)O.OCC1OC(OC2C(OC3OC(CO)C(OC4OC(CN)C(O)C(O)C4N)C3O)C(O)C(N)CC2N)C(N)C(O)C1O	174816	54388	278994	305874	146751	235213	291291	350480	390525	415080	650456	545411	135847	310776	380473	195793	116606	191138	282730	223416	382849
CPMB0799	1	[26-(dihexylamino)-2,15,17-trihydroxy-11-methoxy-3,7,12,14,16,18,22-heptamethyl-6,23,27,29-tetraoxo-8,30-dioxa-24-azatetracyclo[23.3.1.14,7.05,28]triaconta-1(28),2,4,9,19,21,25-heptaen-13-yl] acetate	Alcohol and amines	Alcohol and amines	C49H70N2O12	901.47	4.573	[M+Na]+	0.62	-	3792784	-	O=C(OC1C(C)C(OC)C=COC2(OC3=C(C2=O)C=4C(=O)C(=C(NC(=O)C(=CC=CC(C)C(O)C(C)C(O)C1C)C)C(=O)C4C(O)=C3C)N(CCCCCC)CCCCCC)C)C	242010	135925	102523	30671	184213	272489	75834	252362	81298	402096	142198	225589	0	1075	0	351	375	493	100714	78557	109696
CPMB0939	1	Desmethylenylnocardamine	Alcohol and amines	Alcohol and amines	C26H46N6O9	621.292	5.262	[M+Cl]-	0.62	126988-91-8	14671620	-	ON1CCCCCNC(=O)CCC(=O)N(O)CCCCNC(=O)CCC(=O)N(O)CCCCCNC(=O)CCC1=O	21726	2280	30644	445000	181232	123614	74196	70726	78710	160022	286909	708551	58477	106994	75847	309347	159681	209608	180717	179193	175063
CPMB1029	1	2-amino-1,3,4-trihydroxy-8-octadecene	Alcohol and amines	Alcohol and amines	C18H37NO3	316.284	5.838	[M+H]+	1	81520-97-0	25203815	-	OCC(N)C(O)C(O)CCCC=CCCCCCCCCC	282339	1915332	558892	543664	973408	429863	499833	538963	505136	731721	1939708	455004	536417	518192	499795	237369	231826	152099	590810	590512	549376
CPMB1142	1	Desferrioxamine H	Alcohol and amines	Alcohol and amines	C20H36N4O8	478.292	6.661	[M+NH4]+	0.86	84211-46-1	57509383	-	CC(=O)N(O)CCCCCNC(=O)CCC(=O)N(O)CCCCCNC(=O)CCC(O)=O	189484	76062	82416	421834	278220	478636	177078	237498	682053	684696	757228	494619	211118	103948	325962	478781	293992	96274	295412	254200	276241
CPMB1161	1	Rhapsamine	Alcohol and amines	Alcohol and amines	C34H60N4O2	557.455	6.84	[M+H]+	0.57	-	5470023	-	NCC(O)CNCC\C=C/CCCCC\C=C/C\C=C/C\C=C/C\C=C/C\C=C/C\C=C/CCNCC(O)CN	40687	50237	53718	12991	84243	49201	237155	225888	100227	406768	71137	469575	26956	179228	71706	132416	134386	238315	131591	146623	122841
CPMB1192	1	Linoleoyl Ethanolamide	Alcohol and amines	Alcohol and amines	C20H37NO2	324.289	7.264	[M+H]+	0.71	-	5283446	-	CCCCC/C=C\C/C=C\CCCCCCCC(=O)NCCO	131106	257410	100404	141902	109360	94186	109758	81658	90409	338183	189659	258743	59607	87120	66445	43876	59820	56301	129936	105367	153422
CPMB1213	1	3,6,9,12-Tetraoxatetracosan-1-ol	Alcohol and amines	Alcohol and amines	C20H42O5	363.312	7.535	[M+H]+	0.57	5274-68-0	78933	-	CCCCCCCCCCCCOCCOCCOCCOCCO	124451	86052	85257	81779	75226	171929	81297	81358	97633	113417	194421	146278	106211	79868	88000	78092	159943	231862	112967	107165	112167
CPMB1217	1	N-Oleoylethanolamine	Alcohol and amines	Alcohol and amines	C20H39NO2	326.305	7.628	[M+H]+	0.76	-	5283454	-	CCCCCCCC\C=C/CCCCCCCC(=O)NCCO	76215	126289	107323	142271	109591	113528	113063	131779	139889	255945	538344	224528	153154	118083	110677	65256	31014	33244	127936	114483	134327
CPMB1253	1	N-Benzylstearamide	Alcohol and amines	Alcohol and amines	C25H43NO	396.31	8.152	[M+Na]+	0.76	-	220495	-	O=C(NCC=1C=CC=CC1)CCCCCCCCCCCCCCCCC	42024	93160	145982	166073	164289	168658	142181	136530	164024	244596	425248	206529	88964	104631	70986	48586	38745	43050	183122	170191	178353
CPMB0445	1	(3aS,3a1S,10bR,13S)-3a-ethyl-5-(methoxycarbonyl)-1,2,3,3a,3a1,4,6,11,12,13-decahydroindolizino[8,1-cd]carbazol-13-ium iodide	Alkaloids	Alkaloids	C21H27N2O2+	362.194	3.086	[M+Na]+	0.86	-	3758260	-	O=C(OC)C1=C2NC=3C=CC=CC3C24CC[NH+]5CCCC(C1)(CC)C54	388547	315881	185717	5812	267749	88948	429130	120596	190534	406826	873157	433962	169148	215621	229898	180773	213012	185936	269170	283594	263024
CPMB0449	1	Carboline base + 4H, carboxylic acid	Alkaloids	Alkaloids	C12H12N2O2	217.097	3.114	[M+H]+	0.9	-	98285	-	O=C(O)C3NCC=2NC1=CC=CC=C1C=2C3	194278	247787	968735	230387	517894	309685	234217	623726	749225	264663	837778	301881	172832	138700	118687	610601	527221	606790	423537	476030	401155
CPMB0479	1	Hydroquinidine	Alkaloids	Alkaloids	C20H26N2O2	327.201	3.23	[M+H]+	1	1435-55-8	3649	-	OC(C=1C=CN=C2C=CC(OC)=CC21)C3N4CCC(C3)C(C4)CC	542112	740477	576737	640360	594873	487218	550278	584562	439918	822161	418705	1050035	498281	417776	572149	393116	497488	274860	512083	514672	470076
CPMB0486	1	Ecgonine	Alkaloids	Alkaloids	C9H15NO3	184.098	3.268	[M-H]-	0.62	-	251910	-	O=C(O)C1C(O)CC2N(C)C1CC2	96961	96812	95716	86886	101025	88176	75907	359	2394	387968	430077	302767	998	998	4985	0	0	0	103338	103215	99498
CPMB0497	1	4-((11aS)-1,3-dioxo-5-(p-tolyl)-11,11a-dihydro-1H-imidazo[1',5':1,6]pyrido[3,4-b]indol-2(3H,5H,6H)-yl)-N-(4-phenylbutan-2-yl)benzamide	Alkaloids	Alkaloids	C37H34N4O3	605.241	3.305	[M+Na]+	0.57	-	73256448	-	O=C(NC(C)CCC=1C=CC=CC1)C2=CC=C(C=C2)N3C(=O)N4C(C5=CC=C(C=C5)C)C=6NC=7C=CC=CC7C6CC4C3=O	41910	30047	31429	27973	26648	37685	51391	48544	68246	151729	274400	182546	142316	128718	112690	90621	85603	69739	84020	87548	88521
CPMB0557	1	Hypaconine	Alkaloids	Alkaloids	C24H39NO8	470.272	3.579	[M+H]+	0.52	-	76189740	-	OC1C(OC)C2(O)CC3C(C2O)C1(O)C4C(OC)C5C6(COC)CN(C)C4C35C(OC)CC6	19466	150816	22140	4552	11094	24779	56508	32119	20243	286022	138219	240895	251779	254797	251652	165025	135560	111958	118520	106960	117040
CPMB0819	1	Quinidine	Alkaloids	Alkaloids	C20H24N2O2	647.158	4.611	[M-H]-	1	56-54-2	1065	-	OC(C=1C=CN=C2C=CC(OC)=CC21)C3N4CCC(C3)C(C=C)C4	492807	422466	349942	285027	326182	368377	259263	262863	219006	546477	360436	535929	309228	293601	311512	304150	299502	291144	364278	321668	357103
CPMB1204	1	Imperialine	Alkaloids	Alkaloids	C27H43NO3	430.332	7.431	[M+H]+	0.62	-	5221	-	O=C1CC2C3CCC4C(CN5CC(C)CCC5C4(O)C)C3CC2C6(C)CCC(O)CC16	157195	195869	266518	118757	124320	95445	100863	54324	31828	370918	214575	190253	136987	70454	127499	40456	12389	12748	139858	96011	116462
CPMB1205	1	Cyclopamine	Alkaloids	Alkaloids	C27H41NO2	412.322	7.435	[M+H-H2O]+	0.86	-	442972	-	C[C@@H]1[C@@H]2NC[C@@H](C)C[C@H]2O[C@]11CC[C@H]2[C@@H]3CC=C4C[C@@H](O)CC[C@]4(C)[C@H]3CC2=C1C	214444	236265	443043	156675	209529	168932	192471	132136	102328	528913	391280	319868	246667	204239	287979	133958	85681	75465	254972	218402	238133
CPMB1260	1	Reserpiline	Alkaloids	Alkaloids	C22H26N2O4	381.173	8.255	[M-H]-	1	-	95501	-	CC1C2CN3CCC4=C(C3CC2C(=CO1)C(=O)OC)NC5=C4C=CC(=C5)OC	204440	297578	280019	219861	190464	255920	316399	288153	246260	418063	482066	321699	161219	156470	281346	104221	154601	221217	214656	306817	268539
CPMB1261	1	Zygadenin	Alkaloids	Alkaloids	C27H43NO7	494.404	8.319	[M+H]+	1	-	4486612	-	OC1CCC2(C)C3CCC4C5(O)C(O)C(O)C6C(CN7CC(C)CCC7C6(O)C)C5CC42OC13O	200553	215183	140946	163695	168656	180971	179803	163842	147744	266427	152613	177291	146892	169835	127703	147222	124249	124955	139834	150093	145837
CPMB0029	1	Fructoselysine	Amino acids and derivatives	Amino acids and derivatives	C12H24N2O7	309.165	0.6	[M+H]+	0.9	-	18546378	C16488	O=C(O)C(N)CCCCNCC(=O)C(O)C(O)C(O)CO	290196	377748	234612	119469	211050	277730	220667	320529	229770	526922	441955	354622	198845	123149	135513	81531	64975	76247	237015	236884	235294
CPMB0050	1	D-Aspartic acid	Amino acids and derivatives	Amino acids and derivatives	C4H7NO4	132.03	0.67	[M-H]-	0.76	617-45-8	424	C16433	C(C(C(=O)O)N)C(=O)O	164375	194389	93555	16276	34671	60741	57646	129715	130682	66335	264503	130514	142470	23215	70439	89122	95965	100342	104110	101241	105416
CPMB0123	1	N-Methylproline	Amino acids and derivatives	Amino acids and derivatives	C6H11NO2	130.086	0.774	[M+H]+	1	-	643474	-	O=C(O)C1N(C)CCC1	1657484	1353615	594606	105836	403161	410617	824068	988660	643831	1235985	1844839	1398727	1011849	329768	731757	824121	1362145	967460	971949	976393	925817
CPMB0143	1	L-Proline	Amino acids and derivatives	Amino acids and derivatives	C5H9NO2	116.07	0.815	[M+H]+	1	147-85-3	145742	C00148	C1C[C@H](NC1)C(=O)O	3185790	4227660	1597706	1413341	1358413	2592108	4064040	3552948	2351462	3133387	2131789	3446664	1784419	2059225	2077744	2451119	2179501	2759361	2669934	2717804	2597687
CPMB0209	1	N-Fructosyl tyrosine	Amino acids and derivatives	Amino acids and derivatives	C15H21NO8	344.133	1.119	[M+H]+	1	-	139292027	-	O=C(O)C(NCC1(O)(OC(CO)C(O)C1(O)))CC2=CC=C(O)C=C2	1604118	878579	782886	794454	756127	1309775	846624	1056348	355978	1027729	1502015	940515	618195	424848	530184	993567	470150	1101286	829011	821786	857848
CPMB0221	1	L-Isoleucine	Amino acids and derivatives	Amino acids and derivatives	C6H13NO2	132.101	1.159	[M+H]+	0.57	820-10-0	6306	C00407	CC[C@H](C)[C@@H](C(=O)O)N	160966	416438	128994	66135	127151	46500	84078	95720	90543	101977	470524	131645	111066	87026	77990	95429	99387	130303	134853	128893	132661
CPMB0224	1	Norleucine	Amino acids and derivatives	Amino acids and derivatives	C6H13NO2	130.087	1.167	[M-H]-	0.76	-	9475	-	O=C(O)C(N)CCCC	206815	356885	171238	80820	151743	89673	112934	117643	115178	141367	679256	179936	104571	77669	79407	107222	138814	113330	152208	146699	140122
CPMB0268	1	Phenylalanine	Amino acids and derivatives	Amino acids and derivatives	C9H11NO2	166.086	1.838	[M+H]+	1	-	994	-	C1=CC=C(C=C1)CC(C(=O)O)N	490081	903209	431701	1237587	1051955	839142	418179	1566607	6198425	541440	7984098	817910	621968	491766	395030	1211683	1123842	1309904	1432153	1593797	1494267
CPMB0278	1	N-Fructosyl phenylalanine	Amino acids and derivatives	Amino acids and derivatives	C15H21NO7	328.138	1.923	[M+H]+	1	-	85152457	-	O=C(O)C(NCC1(O)(OC(CO)C(O)C1(O)))CC2=CC=CC=C2	4822326	4840107	3461654	6130067	3881022	8794410	2255420	8579027	9539043	4274140	29044410	6774486	2924482	2281923	2586578	6359238	3411016	5441329	6119253	6564707	6277834
CPMB0279	1	N-acetyl-O-methyltyrosine	Amino acids and derivatives	Amino acids and derivatives	C12H15NO4	236.093	1.925	[M-H]-	1	-	3394278	-	O=C(O)C(N=C(O)C)CC1=CC=C(OC)C=C1	327233	368796	251369	513481	296134	644078	152758	593386	627085	319121	1523164	488839	169136	149521	165711	459975	334633	596114	469172	459592	458807
CPMB0347	1	Norvaline	Amino acids and derivatives	Amino acids and derivatives	C5H11NO2	118.064	2.409	[M+H]+	0.95	-	824	-	O=C(O)C(N)CCC	137888	103516	151476	166205	115741	137672	150273	269495	699168	126730	704757	166154	191301	156647	163652	337238	247975	271174	238057	268647	259627
CPMB0503	1	(3,4,5,6-tetrahydroxyoxan-2-yl)methyl 2-[(2-methylpropan-2-yl)oxycarbonylamino]-3-[[2-[(2-methylpropan-2-yl)oxycarbonylamino]-3-oxo-3-[(3,4,5,6-tetrahydroxyoxan-2-yl)methoxy]propyl]disulfanyl]propanoate	Amino acids and derivatives	Amino acids and derivatives	C28H48N2O18S2	787.228	3.351	[M+Na]+	1	-	3841585	-	O=C(OC(C)(C)C)NC(C(=O)OCC1OC(O)C(O)C(O)C1O)CSSCC(NC(=O)OC(C)(C)C)C(=O)OCC2OC(O)C(O)C(O)C2O	450000	333911	220266	421094	277823	241230	250222	239253	443651	1568573	1374119	1627948	366663	400844	380531	384082	455428	342016	524964	631374	550745
CPMB0897	1	3,3'-(6,7,9,10,17,18,20,21-octahydrodibenzo[b,k][1,4,7,10,13,16]hexaoxacyclooctadecine-2,14-disulfonyl)bis(3,4,5,6-tetrahydro-1H-1,5-methanopyrido[1,2-a][1,5]diazocin-8(2H)-one)	Amino acids and derivatives	Amino acids and derivatives	C42H48N4O12S2	887.277	5.012	[M+Na]+	1	-	3781263	-	O=C1C=CC=C2N1CC3CN(CC2C3)S(=O)(=O)C4=CC=C5OCCOCCOC6=CC=C(C=C6OCCOCCOC5=C4)S(=O)(=O)N7CC8C9=CC=CC(=O)N9CC(C7)C8	4941015	5447623	4330107	23765188	21569512	16539174	14814342	21639756	25530594	42255700	62606978	39657907	4960786	4755066	4514355	11765879	11683892	10602970	19203646	19016882	18352913
CPMB0906	1	2',6'-Dihydroxy-4-Methoxychalcone-4'-O-Neohesperidoside	Amino acids and derivatives	Amino acids and derivatives	C4H9NO2	593.189	5.033	[M-H]-	1	-	119	C00334	O=C(O)CCCN	4713708	2807312	4512860	2925952	2218430	4307372	4427130	3769652	2723141	10538024	11031191	14419325	2939289	2896718	3152477	3684910	3848902	3343487	4753325	4450698	4556805
CPMB1084	1	Dimethenamid OXA	Amino acids and derivatives	Amino acids and derivatives	C12H17NO4S	270.076	6.139	[M-H]-	0.9	-	86290064	-	S(C=C1C)C(C)=C1N(C(=O)C(=O)O)C(COC)C	287493	443307	267873	217219	226133	132992	23591	115213	400474	1185526	1191552	169566	70243	225490	451713	124489	89000	169356	263224	254939	263796
CPMB0138	1	Ethyl 2-cyano-3,3-diphenylacrylate	Benzene and substituted derivatives	Benzene and substituted derivatives	C18H15NO2	278.123	0.797	[M+H]+	1	-	243274	-	CCOC(=O)C(C#N)=C(C1=CC=CC=C1)C1=CC=CC=C1	4733997	4190683	2656325	1483433	1223204	4971913	4071897	3615392	931992	5081883	1563752	5808955	1229576	2175685	2349926	1467282	718314	2052224	3221423	2011031	2220022
CPMB0188	1	Paroxetine	Benzene and substituted derivatives	Benzene and substituted derivatives	C19H20FNO3	330.155	1.068	[M+H]+	1	-	4691	-	FC1=CC=C(C=C1)C2CCNCC2COC3=CC=C4OCOC4=C3	2325562	1709921	2327731	2338617	2133168	5482960	2924520	3007346	2003692	4660879	4669359	4477315	2712202	2894190	3346042	1349155	517269	529119	2440866	2896636	2537602
CPMB0261	1	2-[4-[2-[[2-hydroxy-2-[2-(trifluoromethyl)-1,3-thiazol-4-yl]ethyl]amino]propyl]phenoxy]acetic acid	Benzene and substituted derivatives	Benzene and substituted derivatives	C17H19F3N2O4S	403.087	1.73	[M-H]-	0.95	-	18551400	-	CC(CC1=CC=C(OCC(O)=O)C=C1)NCC(O)C1=CSC(=N1)C(F)(F)F	789293	971635	1241334	452143	1481031	1007282	1010206	907488	1642898	1861124	3101481	1984519	1772355	1566966	1381367	713448	170194	750177	1036362	581935	1288951
CPMB0508	1	2-phenyl-2-[(2S,3R,4S,5S,6R)-3,4,5-trihydroxy-6-[[(2R,3R,4S,5S,6R)-3,4,5-trihydroxy-6-(hydroxymethyl)oxan-2-yl]oxymethyl]oxan-2-yl]oxyacetamide	Benzene and substituted derivatives	Benzene and substituted derivatives	C20H29NO12	476.174	3.376	[M+H]+	1	-	11248520	-	NC(=O)C(O[C@@H]1O[C@H](CO[C@@H]2O[C@H](CO)[C@@H](O)[C@H](O)[C@H]2O)[C@@H](O)[C@H](O)[C@H]1O)C3=CC=CC=C3	287705	321241	342900	196466	284770	226916	296020	234489	286696	523823	859980	636919	227119	260314	328218	281568	470378	206129	375206	300058	337008
CPMB0724	1	1,2,3-trimethoxy-5-[2-[4-(3-methylbut-2-enoxy)phenyl]ethyl]benzene	Benzene and substituted derivatives	Benzene and substituted derivatives	C22H28O4	379.185	4.281	[M+Na]+	0.57	-	38355912	-	COC1=CC(=CC(=C1OC)OC)CCC2=CC=C(OCC=C(C)C)C=C2	48478	53604	34332	15229	70569	82063	94898	113326	192688	146996	806186	175513	97057	111703	133883	433761	366107	288703	202838	189126	189166
CPMB0828	1	3-[(E)-2-(3-hydroxyphenyl)ethenyl]-5-methoxyphenol	Benzene and substituted derivatives	Benzene and substituted derivatives	C15H14O3	241.108	4.66	[M-H]-	0.71	-	73032981	-	OC1=CC=CC(C=CC=2C=C(O)C=C(OC)C2)=C1	140491	511052	235782	104727	64548	45040	69078	57466	58022	650429	322272	491452	518245	527299	476138	59217	81948	152023	212801	206406	212768
CPMB0915	1	2-methoxy-3,5-dimethyl-6-[(4Z)-4-[(E)-2-methyl-3-(4-nitrophenyl)prop-2-enylidene]oxolan-2-yl]pyran-4-one	Benzene and substituted derivatives	Benzene and substituted derivatives	C22H23NO6	436.123	5.081	[M+K]+	0.76	-	3769562	-	O=C1C(=C(OC(=C1C)C2OCC(=CC(=CC3=CC=C(C=C3)N(=O)=O)C)C2)OC)C	188360	158764	310502	235391	346830	119433	73333	268806	367608	216092	2384348	83917	256630	120566	258098	117923	97209	71033	364334	329273	357032
CPMB1181	1	4-Octylphenol	Benzene and substituted derivatives	Benzene and substituted derivatives	C14H22O	205.16	7.078	[M-H]-	1	-	15730	C14132	CCCCCCCCC1=CC=C(O)C=C1	693692	698382	461045	534384	519282	499981	452880	446075	517447	700226	636908	707399	498887	442251	394267	544966	547951	585954	786757	704052	752678
CPMB0066	1	7-methoxy-6-(1,2,3-trihydroxy-3-methylbutyl)chromen-2-one	Coumarins and Lignans	Coumarins and Lignans	C15H18O6	293.099	0.691	[M-H]-	0.95	-	44715831	-	O=C1OC=2C=C(OC)C(=CC2C=C1)C(O)C(O)C(O)(C)C	1908779	2220955	1021544	23476	59406	601336	713298	1559824	567044	1279453	3508883	2539284	575281	128359	351217	1098808	747048	1083482	1114225	1150627	1223153
CPMB0334	1	methyl 4-[1,3-dihydroxy-1-(4-hydroxy-3-methoxyphenyl)propan-2-yl]oxy-3-methoxybenzoate	Coumarins and Lignans	Coumarins and Lignans	C19H22O8	396.164	2.322	[M+NH4]+	0.71	-	75368785	-	COC(=O)C1=CC(OC)=C(OC(CO)C(O)C2=CC=C(O)C(OC)=C2)C=C1	132710	92558	207526	49214	45143	59364	49651	46887	117332	165858	261429	102671	115866	270985	132218	152316	127955	128368	120260	124595	124105
CPMB0373	1	Edgeworoside A	Coumarins and Lignans	Coumarins and Lignans	C33H24O13	627.121	2.643	[M-H]-	1	120040-21-3	45360264	-	C[C@@H]1O[C@@H](OC2=CC=C3C=CC(=O)OC3=C2C4=C5OC(=O)C(OC6=CC=C7C=CC(=O)OC7=C6)=CC5=CC=C4O)[C@H](O)[C@H](O)[C@H]1O	783477	566062	1159076	1420347	2006445	1404383	1754853	1982062	2629133	4178730	2988084	2757827	1904259	1848579	1612038	613150	250224	454206	1497648	1545008	1530780
CPMB0386	1	5,8-dihydroxy-6-methoxy-7-[(2S,3R,4S,5S,6R)-3,4,5-trihydroxy-6-(hydroxymethyl)oxan-2-yl]oxychromen-2-one	Coumarins and Lignans	Coumarins and Lignans	C16H18O11	385.079	2.761	[M-H]-	1	-	56776179	-	COC1=C(O[C@@H]2O[C@H](CO)[C@@H](O)[C@H](O)[C@H]2O)C(O)=C3OC(=O)C=CC3=C1O	77394675	78989588	98867103	91171268	110468182	91086753	106908179	108505824	105729020	117848146	133171441	103167395	104442417	114000285	103934570	66650242	44791723	59353029	96332192	94052043	98179609
CPMB0388	1	3-hydroxy-2-[(E)-3-(4-hydroxyphenyl)prop-2-enoyl]oxy-3-methoxycarbonylpentanedioic acid	Coumarins and Lignans	Coumarins and Lignans	C16H16O10	369.08	2.767	[M+H]+	0.62	-	45360011	-	COC(=O)C(O)(CC(O)=O)C(OC(=O)\C=C\C1=CC=C(O)C=C1)C(O)=O	139232	179552	287182	274677	293377	195820	240215	240273	200071	428952	377878	332135	224100	258518	231914	135191	76959	100984	218270	238003	228340
CPMB0390	1	Moluccanin	Coumarins and Lignans	Coumarins and Lignans	C20H18O8	387.091	2.775	[M+H]+	1	-	14134112	-	O=C1OC=2C=C3OC(C4=CC(OC)=C(O)C(OC)=C4)C(OC3=CC2C=C1)CO	617375	727126	1110862	985049	1211654	849068	1009681	992993	892088	1504445	1268161	1206458	928714	988024	913821	561991	532385	481868	976512	955355	1010343
CPMB0439	1	4-Methylcoumarin	Coumarins and Lignans	Coumarins and Lignans	C10H8O2	161.059	3.064	[M+H]+	0.76	-	11833	-	CC1=CC(=O)OC2=CC=CC=C12	127006	250797	146342	62193	87228	78061	83897	58027	54668	189108	278791	216911	200540	238823	267767	150583	195679	115361	157587	160246	148683
CPMB0695	1	Coumarin base + 1O, 1MeO, O-Hex	Coumarins and Lignans	Coumarins and Lignans	C16H18O9	399.093	4.187	[M+HCOO]-	0.86	-	346340	C01527	O=C2OC=3C=C(OC1OC(CO)C(O)C(O)C1(O))C(OC)=CC=3(C=C2)	1692324	1318255	1672041	2184041	3173452	2570327	1460926	2559191	2693206	2793849	4486635	2852845	2430650	2965914	2296888	602174	713099	549567	2055792	2044252	1225606
CPMB0755	1	Tricoumaroyl spermidine	Coumarins and Lignans	Coumarins and Lignans	C34H37N3O6	582.26	4.415	[M-H]-	0.95	-	72739177	-	O=C(C=CC1=CC=C(O)C=C1)NCCCN(C(=O)C=CC2=CC=C(O)C=C2)CCCCNC(=O)C=CC3=CC=C(O)C=C3	77004	40758	87026	99380	97754	167972	124708	136218	113954	276507	967664	322696	215071	322059	206754	127320	142045	161986	236894	237821	256852
CPMB0781	1	2-[[6-[4-[3-[3,5-dimethoxy-4-[3,4,5-trihydroxy-6-(hydroxymethyl)oxan-2-yl]oxyphenyl]-1,3,3a,4,6,6a-hexahydrofuro[3,4-c]furan-6-yl]-2,6-dimethoxyphenoxy]-3,4,5-trihydroxyoxan-2-yl]methoxy]-6-(hydroxymethyl)oxane-3,4,5-triol	Coumarins and Lignans	Coumarins and Lignans	C40H56O23	903.294	4.505	[M-H]-	0.86	-	76551326	-	OCC1OC(OC2=C(OC)C=C(C=C2OC)C3OCC4C(OCC34)C5=CC(OC)=C(OC6OC(COC7OC(CO)C(O)C(O)C7O)C(O)C(O)C6O)C(OC)=C5)C(O)C(O)C1O	70550	15434	33164	104249	102891	153142	177111	147683	358379	1310157	1195716	1066521	111718	79082	71131	289423	295243	280189	606185	495463	406422
CPMB0907	1	[4,5-dihydroxy-2-[[2-(hydroxymethyl)-10-[3,4,5-trihydroxy-6-(hydroxymethyl)oxan-2-yl]oxy-3,9-dioxatricyclo[4.4.0.02,4]dec-7-en-5-yl]oxy]-6-methyloxan-3-yl] 3-(4-hydroxyphenyl)prop-2-enoate	Coumarins and Lignans	Coumarins and Lignans	C30H38O16	653.21	5.033	[M-H]-	1	-	85446975	-	CC1C(C(C(C(O1)OC2C3C=COC(C3C4(C2O4)CO)OC5C(C(C(C(O5)CO)O)O)O)OC(=O)C=CC6=CC=C(C=C6)O)O)O	1154044	684274	1117447	696633	536198	1043310	1047829	929470	679063	2538795	2653326	3429114	759852	733120	773543	905514	920726	799833	1172128	1084860	1147133
CPMB0925	1	6,7-Dihydroxycoumarin;esculetin	Coumarins and Lignans	Coumarins and Lignans	C9H6O4	201.126	5.184	[M+H-H2O]+	0.52	-	5281416	C09263	O=C1OC=2C=C(O)C(O)=CC2C=C1	38373	76871	41374	32349	20551	20687	35105	24359	28170	238346	353918	179055	149514	202726	185925	57314	63247	64294	105244	98506	98843
CPMB0930	1	1-(3,4-Dimethoxyphenyl)-2-[4-[5-[4-[1-(3,4-dimethoxyphenyl)-1-hydroxypropan-2-yl]oxy-3-methoxyphenyl]-3,4-dimethyloxolan-2-yl]-2-methoxyphenoxy]propan-1-ol	Coumarins and Lignans	Coumarins and Lignans	C42H52O11	750.381	5.217	[M+NH4]+	1	-	10190528	-	COC1=CC(=CC=C1OC(C)C(O)C2=CC(OC)=C(OC)C=C2)C3OC(C(C)C3C)C4=CC(OC)=C(OC(C)C(O)C5=CC(OC)=C(OC)C=C5)C=C4	480925	484797	568815	176334	166551	189272	177626	186686	169581	596357	510113	569876	223532	213626	190289	320184	300772	314814	293529	288863	251851
CPMB0948	1	3-Feruloyl-1-Sinapoyl sucrose	Coumarins and Lignans	Coumarins and Lignans	C33H40O18	725.226	5.299	[M+H]+	1	-	73157729	-	O=C(OCC1(OC2OC(CO)C(O)C(O)C2O)OC(CO)C(O)C1OC(=O)C=CC3=CC=C(O)C(OC)=C3)C=CC4=CC(OC)=C(O)C(OC)=C4	2579405	4606888	2662319	17101748	14976430	12697091	10697108	14001913	23925440	94341340	109186601	82064846	3471451	3553900	4076520	32426570	30564316	28829313	28867693	29201570	27786985
CPMB1083	1	(E)-8-(1-(hydroxyimino)ethyl)-4,9-dimethyl-2H-furo[2,3-h]chromen-2-one	Coumarins and Lignans	Coumarins and Lignans	C15H13NO4	272.091	6.137	[M+H]+	0.52	-	620352	-	O=C1OC2=C(C=CC=3OC(C(=NO)C)=C(C32)C)C(=C1)C	121544	188867	125094	46931	39127	26165	3283	16737	52676	764753	646902	99775	39557	138495	288296	38581	25067	25167	79155	91327	83042
CPMB0807	1	Limocitrin	Flavonoids	Dimethylated Flavonoids	C17H14O8	347.076	4.591	[M+H]+	0.71	-	5489485	-	COC1=C(C=CC(=C1)C2=C(C(=O)C3=C(O2)C(=C(C=C3O)O)OC)O)O	15260	31382	9040	480603	318317	248024	158127	219296	211687	1022303	1144269	1146314	229601	333168	276498	306470	294179	381733	317301	451283	246833
CPMB0772	1	Diosmetin-6-C-(2''-feruloyl)glucoside-6''-O-sophoroside	Flavonoids	Flavonoid -C-glycosides	C43H48O24	947.249	4.47	[M-H]-	0.76	-	75536024	-	COC1=C(O)C=CC(=C1)C2=CC(=O)C3=C(O)C(C4OC(CO)C(O)C(OC5OC(CO)C(O)C(O)C5OC6OC(CO)C(O)C(O)C6O)C4OC(=O)\C=C\C7=CC=C(O)C(O)=C7)=C(O)C=C3O2	242088	156300	252304	220946	250204	393805	331222	408001	320325	1644004	2370569	1653420	74046	110347	54780	112404	75800	124732	611415	526253	492159
CPMB0658	1	7-Hydroxy-5-methoxyflavone-4'-O-glucoside-6-C-(2,3,4-O-tri-acetyl)arabinoside	Flavonoids	Flavonoid O-glycosides	C33H36O17	749.178	4.025	[M+HCOO]-	0.57	-	23846551	-	COC1=C2C(=O)C=C(OC2=CC(O)=C1C3OCC(OC(C)=O)C(OC(C)=O)C3OC(C)=O)C4=CC=C(OC5OC(CO)C(O)C(O)C5O)C=C4	74537	14353	138934	189164	60682	128768	143378	149503	147531	149387	189066	184745	35310	97880	127353	88006	40479	61644	151056	147411	108167
CPMB0769	1	Isoliquiritin	Flavonoids	Flavonoid O-glycosides	C21H22O9	419.132	4.458	[M+H]+	0.95	7014-39-3	14187588	C16978	O=C(C=CC1=CC=C(OC2OC(CO)C(O)C(O)C2O)C=C1)C3=CC=C(O)C=C3O	525613	472378	649245	347719	266921	570555	679566	611906	397202	2391032	2538805	2708415	103805	144321	146487	717143	583753	602320	1076365	1097406	1103376
CPMB0831	1	3,7,8,4'-tetrahydroxy-3'-methoxyflavone-5-O-(6''-acetyl)neohesperidoside	Flavonoids	Flavonoid O-glycosides	C30H34O18	683.181	4.672	[M+H]+	0.86	-	75130916	-	O=C(OCC1OC(OC2=CC(O)=C(O)C=3OC(=C(O)C(=O)C23)C=4C=CC(O)=C(OC)C4)C(OC5OC(C)C(O)C(O)C5O)C(O)C1O)C	46458	32098	20471	1341486	837623	775703	380608	745109	1461997	2201873	3672812	3867693	457183	370352	470258	1444090	1340317	1447147	1116327	1290663	1211992
CPMB0332	1	Spinacetin 3-O-(2''-O-apiosyl)gentiobioside	Flavonoids	Flavonoid-3-O-glycosides	C34H42O22	801.209	2.302	[M-H]-	0.81	-	75411897	-	COC1=C(O)C=CC(=C1)C2=C(O[C@@H]3O[C@H](CO[C@@H]4O[C@H](CO)[C@@H](O)[C@H](O)[C@H]4O)[C@@H](O)[C@H](O)[C@H]3O[C@@H]5OC[C@](O)(CO)[C@H]5O)C(=O)C6=C(O)C(OC)=C(O)C=C6O2	111891	76700	86628	137823	101631	71059	79572	74557	141872	338426	377354	275466	114577	156228	111165	121627	52105	67413	146238	182918	170599
CPMB0359	1	Taxifolin-3-O-hexoside	Flavonoids	Flavonoid-3-O-glycosides	C21H22O12	511.11	2.564	[M+HCOO]-	0.67	27297-45-6	14187089	-	OC[C@H]1O[C@@H](O[C@@H]2[C@H](OC3=CC(O)=CC(O)=C3C2=O)C4=CC(O)=C(O)C=C4)[C@H](O)[C@@H](O)[C@@H]1O	383303	263784	101338	52348	80317	783826	182729	273921	76771	340551	174620	361169	136523	77788	100863	40774	5246	27266	185148	186790	188242
CPMB0554	1	Troxerutin (Trihydroxyethyl-rutin)	Flavonoids	Flavonoid-3-O-glycosides	C33H42O19	743.239	3.559	[M+H]+	0.9	7085-55-4	5360237	-	O=C1C(OC2OC(COC3OC(C)C(O)C(O)C3O)C(O)C(O)C2O)=C(OC4=CC(OCCO)=CC(O)=C14)C=5C=CC(OCCO)=C(OCCO)C5	333555	373747	524771	91880	46584	133046	157401	125784	68278	1580613	1364021	1728307	125396	110889	141667	339817	185864	217350	469589	451828	425981
CPMB0559	1	4',5-Dihydroxy-7-methoxy-3-O-rutinoside-3'''-rhamnoside	Flavonoids	Flavonoid-3-O-glycosides	C34H42O19	753.265	3.592	[M-H]-	1	-	15558664	-	O=C1C(OC2OC(COC3OC(C)C(O)C(OC4OC(C)C(O)C(O)C4O)C3O)C(O)C(O)C2O)=C(OC5=CC(OC)=CC(O)=C15)C=6C=CC(O)=CC6	959036	1629625	1706100	1414810	1729564	1687600	1382421	1830991	1318225	3818462	6121448	3807476	3330390	4143638	3329606	1817885	1168712	1996975	2054513	2536553	2937373
CPMB0666	1	Rhamnetin-3-O-sophoroside	Flavonoids	Flavonoid-3-O-glycosides	C28H32O17	641.173	4.05	[M+H]+	0.76	259234-17-8	45359929	-	COC1=CC(O)=C2C(=O)C(O[C@@H]3O[C@H](CO)[C@@H](O)[C@H](O)[C@H]3O[C@@H]4O[C@H](CO)[C@@H](O)[C@H](O)[C@H]4O)=C(OC2=C1)C5=CC(O)=C(O)C=C5	29663	34686	22972	345360	169314	189247	191784	167374	402140	235524	330681	325883	76237	126396	74495	174618	150326	184697	190393	195327	160521
CPMB0741	1	5,4'-Dihydroxy-6,7-methylendioxyflavone-sophoroside	Flavonoids	Flavonoid-3-O-glycosides	C28H30O17	637.142	4.393	[M-H]-	0.76	-	51136391	-	OC[C@H]1O[C@@H](O[C@@H]2[C@@H](O)[C@H](O)[C@@H](CO)O[C@H]2OC3=C(OC4=CC5=C(OCO5)C(O)=C4C3=O)C6=CC=C(O)C=C6)[C@H](O)[C@@H](O)[C@@H]1O	35266	51362	63681	809466	578943	555736	360222	394113	636646	2082474	2136521	2151260	245466	235143	311699	973966	1004806	1030877	773318	789081	755306
CPMB1110	1	Camellikaempferoside B （Kaempferol-4'-O-rhamnoside-3-O-(2''-p-coumaryl)robinobioside)	Flavonoids	Flavonoid-3-O-glycosides	C42H46O21	887.274	6.355	[M+H]+	0.76	-	134768426	-	O=C1C2=C(O)C=C(O)C=C2OC(C3=CC=C(O[C@H]4[C@H](O)[C@H](O)[C@@H](O)[C@H](C)O4)C=C3)=C1O[C@H]5[C@H](OC(/C=C/C6=CC=C(O)C=C6)=O)[C@@H](O)[C@H](O)[C@@H](CO[C@H]7[C@H](O)[C@H](O)[C@@H](O)[C@H](C)O7)O5	1065513	1136805	1015035	210103	309590	330202	345060	396818	425037	4854056	6094415	5242467	191513	148136	155177	432387	402040	660020	741275	617919	767330
CPMB0204	1	Pectolinarin (Pectolinarigenin-7-O-rutinoside)	Flavonoids	Flavonoid-7-O-glycosides	C29H34O15	621.188	1.112	[M-H]-	0.86	28978-02-1	168849	-	CC1C(C(C(C(O1)OCC2C(C(C(C(O2)OC3=C(C(=C4C(=C3)OC(=CC4=O)C5=CC=C(C=C5)OC)O)OC)O)O)O)O)O)O	160311	173095	222862	181056	95706	221491	147565	149846	65418	364928	37620	284391	132286	216697	216407	162012	181151	263592	161219	155781	157020
CPMB0436	1	5,3',4,'-Trithoxyflavone-3-O-sophoroside-7-O-rhamnoside	Flavonoids	Flavonoid-7-O-glycosides	C33H40O21	773.213	3.041	[M+H]+	1	-	74978168	-	O=C4C(OC2OC(CO)C(O)C(O)C2(OC1OC(CO)C(O)C(O)C1(O)))=C(OC=5C=C(OC3OC(C)C(O)C(O)C3(O))C=C(O)C4=5)C6=CC=C(O)C(O)=C6	637728	232424	368445	609569	191385	284014	498988	195106	708980	3494621	1602811	2862886	718824	789926	722743	435811	580951	350620	826846	952536	890804
CPMB0552	1	Naringenin-7-O-glucoside(Prunin)	Flavonoids	Flavonoid-7-O-glycosides	C21H22O10	433.113	3.557	[M-H]-	0.71	529-55-5	282013	-	OCC1OC(OC2=CC(O)=C3C(=O)CC(OC3=C2)C2=CC=C(O)C=C2)C(O)C(O)C1O	279489	334571	526138	100965	52461	94789	155041	148720	77107	2121109	1756833	2373765	46500	56486	65517	323419	331661	271254	632207	597218	585569
CPMB0556	1	Isoplatycarpanetin-7-O-[(6''-apiosyl)glucoside]-3''-O-[(6''-apiosyl)-glucoside]	Flavonoids	Flavonoid-7-O-glycosides	C40H50O25	975.264	3.575	[M+HCOO]-	0.71	-	45359828	-	COC1=C(OC2OC(COC3OCC(O)(CO)C3O)C(OC4OC(COC5OCC(O)(CO)C5O)C(O)C(O)C4O)C(O)C2O)C=C6OC=C(C(=O)C6=C1OC)C7=CC=C8OCOC8=C7	13975	10600	26631	551576	771566	638687	471092	585863	276017	5747737	5040231	6251988	152874	112845	117600	166109	179108	198579	1189858	1086358	1125441
CPMB0558	1	Isonaringin (Naringenin-7-O-robinobioside)	Flavonoids	Flavonoid-7-O-glycosides	C27H32O14	625.177	3.59	[M+HCOO]-	0.81	108815-81-2	477826	-	C[C@@H]1O[C@@H](OC[C@H]2O[C@@H](OC3=CC4=C(C(=O)CC(O4)C5=CC=C(O)C=C5)C(O)=C3)[C@H](O)[C@@H](O)[C@@H]2O)[C@H](O)[C@H](O)[C@H]1O	1997942	1596287	1537214	2068252	1537468	1554569	1489955	1484221	1836855	3298871	3584327	3521184	1788085	2034991	1849586	1481419	1906834	1562599	1910049	1729020	1893710
CPMB0745	1	Tricin-7-O-galacturonide-4'-O-hexoside	Flavonoids	Flavonoid-7-O-glycosides	C29H32O18	667.152	4.403	[M-H]-	0.71	-	139292059	-	COC1=CC(=CC(OC)=C1OC1OC(CO)C(O)C(O)C1O)C1=CC(=O)C2=C(O1)C=C(OC1OC(C(O)C(O)C1O)C(O)=O)C=C2O	14417	14052	13702	193553	151257	139649	93358	105329	148828	380344	454910	381958	36514	34949	38454	217561	237819	245787	165199	157992	156366
CPMB0764	1	Kaempferol-7-O-glucoside-3-O-(6''-acetyl)neohesperidoside	Flavonoids	Flavonoid-7-O-glycosides	C35H42O21	843.222	4.449	[M+HCOO]-	0.95	-	76551318	-	O=C(OCC1OC(OC=2C(=O)C3=C(O)C=C(OC4OC(CO)C(O)C(O)C4O)C=C3OC2C=5C=CC(O)=CC5)C(OC6OC(C)C(O)C(O)C6O)C(O)C1O)C	92635	83601	65549	2058197	1516815	1390606	1024899	1218025	1014599	7503989	6404941	9712172	627133	638078	561313	451114	577420	495163	2033740	2061271	2053423
CPMB0768	1	Naringenin-7-O-rutinoside	Flavonoids	Flavonoid-7-O-glycosides	C27H32O14	579.173	4.457	[M-H]-	1	-	85704	C09793	CC1C(C(C(C(O1)OCC2C(C(C(C(O2)OC3=CC(=C4C(=O)CC(OC4=C3)C5=CC=C(C=C5)O)O)O)O)O)O)O)O	5920034	5196513	5887328	3761546	2736143	5949114	6858543	6228934	3701960	32399621	30947945	35874109	1464502	1968991	1874155	6898523	7113572	6424399	12956529	12484182	13202616
CPMB0770	1	5,4'-Dihhdroxyflavanone-7-O-neohesperidoside	Flavonoids	Flavonoid-7-O-glycosides	C27H32O14	581.185	4.459	[M+H]+	1	-	4441	-	O=C1C2=C(O)C=C(OC3OC(CO)C(O)C(O)C3OC4OC(C)C(O)C(O)C4O)C=C2OC(C5=CC=C(O)C=C5)C1	3030682	2683673	3750438	2029387	1511105	2942741	3494938	3254003	2116498	13014149	13153616	15014128	741586	898901	938246	3835951	3348425	3347028	5839335	5883004	5763903
CPMB0809	1	Acacetin-7-O-rutinoside	Flavonoids	Flavonoid-7-O-glycosides	C28H32O14	593.186	4.6	[M+H-H2O]+	1	480-36-4	5480901	-	COC1=CC=C(C=C1)C1=CC(=O)C2=C(O1)C=C(OC1OC(COC3OC(C)C(O)C(O)C3O)C(O)C(O)C1O)C=C2O	342702	269361	329320	247915	274186	308631	240865	301964	293350	299827	268999	379246	267899	269709	264919	355133	306033	315135	322204	332712	311376
CPMB0814	1	Ononin(Formononetin-7-O-glucoside)	Flavonoids	Flavonoid-7-O-glycosides	C22H22O9	431.134	4.604	[M+H]+	1	-	3733033	C10509	COC1=CC=C(C=C1)C2=COC3=C(C2=O)C=CC(=C3)OC4C(C(C(C(O4)CO)O)O)O	1035526	749682	963519	765073	858770	1016890	733196	891642	798460	858349	845576	1101057	772782	724718	750266	1007865	813900	977011	883844	963454	910828
CPMB0820	1	Hesperidin (Hesperetin-7-O-rutinoside)	Flavonoids	Flavonoid-7-O-glycosides	C28H34O15	609.184	4.612	[M-H]-	1	520-26-3	10621	-	C[C@H]1[C@@H]([C@H]([C@H]([C@@H](O1)OC[C@@H]2[C@H]([C@@H]([C@H]([C@@H](O2)Oc3cc(c4c(c3)O[C@@H](CC4=O)c5ccc(c(c5)O)OC)O)O)O)O)O)O)O	44321451	36902681	36383177	28374885	31663208	38220326	29246145	27845262	21802783	52412136	38328197	52880137	32691269	30674912	30433573	29973722	33391034	32164250	35054789	32336724	35409635
CPMB0832	1	Haploside D (3,5,8,4'-tetrahydroxy-3'-methoxyflavone-7-O-(6''-acetyl)neohesperidoside)	Flavonoids	Flavonoid-7-O-glycosides	C30H34O18	681.168	4.673	[M-H]-	0.86	-	20106108	-	CC1C(C(C(C(O1)OC2C(C(C(OC2OC3=C(C4=C(C(=C3)O)C(=O)C(=C(O4)C5=CC(=C(C=C5)O)OC)O)O)COC(=O)C)O)O)O)O)O	60196	24523	42857	462151	445397	538420	215488	235046	360891	1952453	2081786	2402662	240317	169964	193740	339165	587161	481667	505013	516701	532971
CPMB0894	1	6-Hydroxykaempferol-7-O-rhamnoside-3-O-(6''-rhamnoside)neohesperidoside	Flavonoids	Flavonoid-7-O-glycosides	C40H52O24	917.292	4.998	[M+H]+	0.71	-	75614561	-	O=C1C(OC2OC(COC3OC(C)C(O)C(O)C3O)C(O)C(O)C2OC4OC(C)C(O)C(O)C4O)=C(OC=5C=C(OC6OC(C)C(O)C(O)C6O)C(OC)=C(O)C15)C=7C=CC(O)=CC7	286064	241568	230974	652535	392776	259613	921846	641305	682731	1362292	8062163	1716534	3290	10515	13220	10431	28003	9639	948169	905686	924281
CPMB0904	1	Poncirin (Isosakuranetin-7-O-neohesperidoside)	Flavonoids	Flavonoid-7-O-glycosides	C28H34O14	595.202	5.03	[M+H]+	1	14941-08-3	442456	-	c(O)(c3)c(C(=O)2)c(cc3O[C@H](O5)[C@@H]([C@@H](O)[C@H](O)[C@@H](CO)5)O[C@H](O4)[C@H](O)[C@H](O)[C@@H](O)[C@H](C)4)O[C@@H](C2)c(c1)ccc(OC)c1	4913948	2930982	4849562	2980221	2341135	4816841	5129807	4406568	3557768	8552953	8561535	11308223	3169956	2903530	3411449	4304102	3816885	3503910	4695110	4782329	4659882
CPMB0920	1	Haploside C (3,5,4'-Trihydroxy-8,3'-dimethoxyflavone-7-O-(6'''-acetyl)neohesperidoside	Flavonoids	Flavonoid-7-O-glycosides	C31H36O18	697.198	5.152	[M+H]+	1	-	20106107	-	O=C(OCC1OC(OC2=CC(O)=C3C(=O)C(O)=C(OC3=C2OC)C=4C=CC(O)=C(OC)C4)C(OC5OC(C)C(O)C(O)C5O)C(O)C1O)C	69033	136829	101014	1710407	963809	1031059	627485	786448	1582881	6755491	5381932	7655697	333710	327487	353712	1561525	1310121	1401292	1619864	1838034	1669798
CPMB0949	1	Naringenin-7-O-[6''-(3-hydroxy-3-methylglutaryl)galactoside-2''-rhamnoside	Flavonoids	Flavonoid-7-O-glycosides	C33H40O18	723.217	5.301	[M-H]-	1	-	74959633	-	O=C(O)CC(O)(C)CC(=O)OCC1OC(OC2=CC(O)=C3C(=O)CC(OC3=C2)C4=CC=C(O)C=C4)C(OC5OC(C)C(O)C(O)C5O)C(O)C1O	700676	1352006	669366	5142230	3411169	3532531	2671781	3285009	4089916	27597875	22931214	26046821	729772	642807	766907	4666759	5047379	6281646	6853617	6570476	6666860
CPMB0212	1	(-)Catechin	Flavonoids	Flavonols	C15H14O6	291.091	1.134	[M+H]+	0.57	-	1203	-	OC=1C=C(O)C2=C(OC(C3=CC=C(O)C(O)=C3)C(O)C2)C1	150342	26757	177946	84257	196900	26335	102940	25155	61990	71602	836285	162458	7685	8943	7033	791129	240892	174016	183761	159432	176256
CPMB0685	1	Quercetin	Flavonoids	Flavonols	C15H10O7	303.05	4.117	[M+H]+	0.81	-	5280343	C00389	OC1=CC(O)=C2C(OC(=C(O)C2=O)C2=CC=C(O)C(O)=C2)=C1	286559	95872	110737	545865	64082	228317	302760	112525	435498	1770574	765890	1639791	174848	215629	174350	159947	216631	160158	426174	392137	402988
CPMB0767	1	Naringenin	Flavonoids	Flavonols	C15H12O5	273.075	4.455	[M+H]+	0.95	-	439246	C00509	O=C1C=2C(O)=CC(O)=CC2OC(C3=CC=C(O)C=C3)C1	284428	259050	385651	222101	150694	312321	391034	350439	214443	1379328	1444291	1607428	56908	77759	78814	413624	313702	321469	629202	637486	624205
CPMB1089	1	5,7-Dihydroxy-4'-methoxyflavone	Flavonoids	Flavonols	C16H12O5	285.077	6.185	[M-H]-	0.62	-	5280442	-	COc1ccc(cc1)c2cc(=O)c3c(cc(cc3o2)O)O	139710	229722	142280	28840	36340	31979	37364	35361	61122	193555	266355	253310	52863	72500	72971	37809	69443	95393	110452	77038	86242
CPMB0299	1	N-[4,5-dihydroxy-6-(hydroxymethyl)-2-(2-methyl-4-oxo-3-phenylchromen-7-yl)oxyoxan-3-yl]acetamide	Flavonoids	Other Flavonoids	C24H25NO8	478.135	2.108	[M+Na]+	0.62	-	3836256	-	O=C1C2=CC=C(OC3OC(CO)C(O)C(O)C3NC(=O)C)C=C2OC(=C1C=4C=CC=CC4)C	292993	220713	150741	30924	37459	82466	74497	164812	136618	165049	325157	199902	155863	46905	100423	238461	120317	128507	125124	159605	148160
CPMB0325	1	[3-(Hydroxymethyl)-5-(3-hydroxypropyl)-7-methoxy-2,3-dihydro-1-benzofuran-2-yl]-2-methoxyphenyl 6-deoxy-α-D-mannopyranoside	Flavonoids	Other Flavonoids	C26H34O10	529.203	2.279	[M+Na]+	0.86	-	23928096	-	COC1=C(O[C@H]2O[C@H](C)[C@@H](O)[C@H](O)[C@@H]2O)C=CC(=C1)C3OC4=C(OC)C=C(CCCO)C=C4C3CO	193194	132891	207223	133801	183301	179148	119318	272886	411511	318575	510182	212321	174079	125765	140173	331165	172544	193020	226850	235744	219237
CPMB0811	1	Abruquinone B (6,7,8,3',4'-Pentamethoxyisoflavanquinone)	Flavonoids	PMF	C20H22O8	413.122	4.601	[M+Na]+	1	71593-09-4	44257521	-	O=C1C=C(C(=O)C(OC)=C1OC)C2COC3=C(OC)C(OC)=C(OC)C=C3C2	317773	230371	291137	251994	242906	299552	237182	251846	242582	257226	240290	318553	239089	209193	215479	301322	222009	276412	273130	287155	258608
CPMB0813	1	Robinetin trimethyl ether （3,7-Dihydroxy-3',4',5'-trimethoxyflavone）	Flavonoids	PMF	C18H16O7	345.098	4.603	[M+H]+	0.95	-	6250403	-	COC1=CC(=CC(=C1OC)OC)C2=C(C(=O)C3=C(O2)C=C(C=C3)O)O	405921	312805	471345	284934	259442	330039	244216	301494	290748	425193	526054	387919	289873	224701	255934	380219	249885	330150	288669	327605	302799
CPMB1109	1	5,7-dihydroxy-3,6,3',4',5'-pentamethoxyflavone	Flavonoids	PMF	C20H20O9	403.104	6.348	[M-H]-	0.71	-	118730331	-	O=C1C2=C(O)C(OC)=C(O)C=C2OC(C3=CC(OC)=C(OC)C(OC)=C3)=C1OC	221389	183736	154541	187881	113849	82842	106569	99065	200730	727789	3920658	2434344	390495	245210	273763	345335	372003	316346	603918	507770	526654
CPMB1111	1	3,5,6,7,8,3',4'-Heptamethoxyflavone	Flavonoids	PMF	C22H24O9	433.148	6.355	[M+H]+	1	1178-24-1	150893	-	O=C1C(OC)=C(OC2=C(OC)C(OC)=C(OC)C(OC)=C12)C=3C=CC(OC)=C(OC)C3	88560798	89724114	72032174	40630116	51532386	45061213	49639008	55386499	66254728	228305673	426501838	294476984	33006432	33769768	29851318	66439862	67502322	66073503	70546690	68883379	73176137
CPMB0341	1	6-ethyl-3-(4-isopropoxyphenyl)-4-oxo-4H-chromen-7-yl acetate	Flavonoids	Prenylated flavones	C22H22O5	367.149	2.364	[M+H]+	1	-	1755649	-	O=C(OC1=CC=2OC=C(C(=O)C2C=C1CC)C=3C=CC(OC(C)C)=CC3)C	13914057	6734836	15854874	7432233	11497931	11983116	6741357	19380031	22259110	23814201	32788249	15686697	12669482	7890244	9876034	27548158	13233880	14924620	14686732	16180260	14956787
CPMB0489	1	Bavachin	Flavonoids	Prenylated flavones	C20H20O4	347.123	3.284	[M+Na]+	1	19879-32-4	5321775	-	O=C1C2=CC(=C(O)C=C2OC(C3=CC=C(O)C=C3)C1)CC=C(C)C	1473518	629085	1347001	485573	720173	1351742	467136	1342446	1292198	2211582	3824729	1571940	797724	422851	577463	1174960	571624	928952	1214050	1149837	1093890
CPMB1118	1	5-O-methyllicoricidin	Flavonoids	Prenylated flavones	C27H34O5	437.233	6.401	[M-H]-	0.52	-	196831	-	OC1=CC=C(C(O)=C1CC=C(C)C)C2COC3=CC(OC)=C(C(OC)=C3C2)CC=C(C)C	64286	75011	114972	122463	95392	100999	65832	91780	138008	159934	219892	91426	2823	103395	53677	10423	8474	77603	104451	103891	101855
CPMB1251	1	Neobavaisoflavone	Flavonoids	Prenylated flavones	C20H18O4	321.21	7.991	[M-H]-	0.57	41060-15-5	5320053	-	O=C1C(=COC2=CC(O)=CC=C12)C=3C=CC(O)=C(C3)CC=C(C)C	73957	115912	108464	86713	97676	52290	80736	104682	115270	99192	207086	104297	178751	63030	60324	65707	77529	87270	95795	83302	73977
CPMB0374	1	3-(5-phenylthiophen-2-yl)prop-2-ynyl Acetate	Heterocyclic compound	Heterocyclic compound	C15H12O2S	279.05	2.656	[M+H-H2O]+	0.76	-	5323902	-	O=C(OCC#CC=1SC(=CC1)C=2C=CC=CC2)C	128438	115423	189791	203850	216765	168948	193460	205351	200050	294315	182960	234118	186223	178872	170427	70980	56540	56253	178445	172479	175317
CPMB0961	1	danthron	Heterocyclic compound	Heterocyclic compound	C14H8O4	258.076	5.394	[M+NH4]+	0.57	-	2950	C10312	O=C1C=2C=CC=C(O)C2C(=O)C=3C(O)=CC=CC13	95068	154137	174000	32114	21759	40239	3022	14176	83834	325639	298102	40207	50098	281133	111608	111529	71286	90727	83946	84245	69485
CPMB1203	1	(2aS,6aS,8aS)-10-(4-acetamido-3-methylbutyl)-6a,8a,9-trimethyl-2,2a,3,4,5,6,6a,6b,7,8,8a,8b,11a,12,12a,12b-hexadecahydro-1H-naphtho[2',1':4,5]indeno[2,1-b]furan-4-yl acetate	Heterocyclic compound	Heterocyclic compound	C31H49NO4	522.355	7.43	[M+Na]+	0.62	-	539081	-	O=C(OC1CCC2(C)C(CCC3C2CCC4(C)C5C(=C(OC5CC34)CCC(C)CNC(=O)C)C)C1)C	282993	140526	146353	280128	92975	1334044	514661	125627	570850	1610881	3236387	671089	500602	57873	366575	431509	22421	45748	660430	514293	760691
CPMB0338	1	2-Hydroxyquinoline	Heterocyclic compound	Heterocyclic compound	C9H7NO	146.059	2.36	[M+H]+	1	-	6038	-	OC=1N=C2C=CC=CC2=CC1	279278	130007	397941	417933	718695	325395	342070	949725	2902439	527651	2940578	424979	547720	421924	395129	1250436	945721	991520	828066	899836	813425
CPMB0269	1	Indoline	Heterocyclic compound	Heterocyclic compound	C8H9N	120.08	1.84	[M+H]+	1	-	10328	-	C1CC2=CC=CC=C2N1	473329	834252	425956	1235705	987416	842634	373735	1552203	6761483	528131	8508682	750908	518322	424513	340343	1214643	1067929	1274869	1442842	1569691	1471416
CPMB0342	1	Tryptophan	Heterocyclic compound	Heterocyclic compound	C11H12N2O2	205.096	2.366	[M+H]+	1	-	1148	C00806	O=C(O)C(N)CC1=CNC=2C=CC=CC21	1359888	702760	1956506	1957465	3247932	1542840	1833336	4386985	12007405	2690285	12489508	2128723	2484046	2086626	1953548	4988779	4221876	4029567	3597907	3979874	3625314
CPMB1005	1	Acetylhaemoventosine	Heterocyclic compound	Heterocyclic compound	C17H14O8	345.062	5.629	[M-H]-	0.9	-	138756196	-	O=C(C1=C(C2=O)C(O)=C(C3=C1OC(C)=O)C[C@@H](OC3=O)C)C=C2OC	129980	170170	46438	393423	120635	106332	129853	108922	287739	219682	191327	182903	101621	113729	130193	153054	220070	230582	178316	180431	168408
CPMB0437	1	Yashabushiketol	Heterocyclic compound	Heterocyclic compound	C19H20O2	303.133	3.048	[M+Na]+	1	24192-00-5	11208265	-	OC(CCC1=CC=CC=C1)CC(=O)\\C=C\\C2=CC=CC=C2	1793895	847160	1342134	715438	909318	1418824	566787	1924124	1757133	2252466	2892072	1328473	975582	712253	662683	1694613	835508	730543	1485640	1125746	1023490
CPMB0620	1	(13E)-10-hydroxy-7,7,13,17,18-pentamethyl-20-(2-methylpropyl)-2,6,8-trioxa-21-azatetracyclo[13.7.0.01,19.05,9]docosa-13,16-diene-3,22-dione	Heterocyclic compound	Heterocyclic compound	C27H41NO6	476.305	3.872	[M+H]+	1	-	75536005	-	CC(C)CC1NC(=O)C23OC(=O)CC4OC(C)(C)OC4C(O)CC\C(=C\C2\C=C(C)/C(C)C13)C	1403517	1367629	1536135	1424758	1790509	1145369	1294074	1353155	1328020	1566076	1166726	1871729	956202	1231509	1549208	1180304	946126	784525	1189593	1161143	1191921
CPMB0953	1	8,14,16-trihydroxy-4-methyl-3-oxabicyclo[10.4.0]hexadeca-1(12),13,15-triene-2,10-dione	Heterocyclic compound	Heterocyclic compound	C16H20O6	309.086	5.322	[M+H]+	0.67	-	24066834	-	O=C1OC(C)CCCC(O)CC(=O)CC=2C=C(O)C=C(O)C12	245190	460095	298559	31428	48291	136172	110369	159481	90766	367847	472343	194578	91807	34655	57153	39251	15215	22306	134150	110438	123884
CPMB1087	1	albocycline	Heterocyclic compound	Heterocyclic compound	C18H28O4	309.207	6.15	[M+H]+	0.52	-	75060956	-	O=C1OC(C)C(C)CCC=C(C)C(OC)C=CC(O)(C=C1)C	108706	59874	102028	44141	51355	74179	81363	92602	27638	243846	69710	228438	90723	96485	81135	67762	108890	122555	83708	84628	95845
CPMB1175	1	5,14-Diethyl-2,11,20,23-tetramethyl-4,13,22,28,29,30-hexaoxatetracyclo[23.2.1.17,10.116,19]triacontane-3,12,21-trione	Heterocyclic compound	Heterocyclic compound	C32H52O9	598.379	6.973	[M+NH4]+	1	-	72822875	-	O=C1OC(C)CC2OC(CC2)C(C(=O)OC(CC)CC3OC(CC3)C(C(=O)OC(CC)CC4OC(CC4)C1C)C)C	766493	433559	767740	312314	391430	442479	451614	393775	317445	1149812	319853	963490	414435	223949	407722	513393	660890	439037	635369	481136	593909
CPMB1237	1	Dodemorph	Heterocyclic compound	Heterocyclic compound	C18H35NO	282.278	7.813	[M+H]+	0.95	-	61899	-	CC1CN(CC(C)O1)C1CCCCCCCCCCC1	70543	244456	344736	200451	184675	67884	242928	138429	224594	348983	575175	187079	322194	219684	155073	180759	328141	326367	326719	291076	317069
CPMB0042	1	5-methoxycarbonyl-8-(3-methoxy-3-oxopropyl)-5,6,7,8-tetrahydronaphthalene-2-sulfonic acid	Heterocyclic compound	Heterocyclic compound	C16H20O7S	355.088	0.653	[M-H]-	1	-	137628606	-	O=S(=O)(O)c1ccc2c(c1)C(CCC2C(=O)OC)CCC(=O)OC	123825	113636	91391	179138	115491	98108	147542	126473	98269	193094	132613	191060	96500	105070	107461	126763	120988	154084	136845	113936	130139
CPMB0336	1	1,5-Naphthalenediamine	Heterocyclic compound	Heterocyclic compound	C10H10N2	159.091	2.359	[M+H]+	0.81	-	16720	C19463	NC1=CC=CC2=C(N)C=CC=C12	78766	34124	117061	129295	218145	98354	104938	297551	907523	159818	904391	125932	170154	125048	121822	375643	286466	309242	245841	270464	250882
CPMB0340	1	1-Naphthylamine	Heterocyclic compound	Heterocyclic compound	C10H9N	144.08	2.363	[M+H]+	0.86	-	8640	C14790	NC1=CC=CC2=CC=CC=C12	84107	35722	125432	129816	233778	100587	100424	305690	901248	175344	928594	140184	170809	137335	126868	399019	302031	319180	259130	286403	258796
CPMB0420	1	METHYL 7-DESACETYLKHIVORINATE	Heterocyclic compound	Heterocyclic compound	C28H40O10	554.292	2.923	[M+NH4]+	0.81	-	3348279	-	O=C(OC1CC(OC(=O)C)C2(C)C(CC(O)C3(C)C2CCC4(C)C(OC(=O)C5OC543)C(=O)OC)C1(C)C)C	112412	234203	159585	176565	316334	213556	184980	210695	289824	337353	374488	512115	203026	349840	121234	219830	176376	254034	266672	265379	233856
CPMB1093	1	8-hydroxy-2,7,7,11,15-pentamethyl-5,12,16-trioxapentacyclo[9.8.0.02,8.04,6.013,18]nonadec-13(18)-ene-3,17-dione	Heterocyclic compound	Heterocyclic compound	C21H28O6	375.184	6.223	[M-H]-	0.86	-	45782795	-	O=C1OC(C)CC=2OC3(C)CCC4(O)C(C(=O)C5OC5C4(C)C)(C)C3CC12	302995	480918	403687	235166	487581	332752	869146	814863	472460	904674	336007	1407517	526674	1140051	593994	329654	444115	1476581	608751	626735	595641
CPMB1265	1	1,3-Dideacetyl-7-Deacetoxy-7-Oxokhivorin	Heterocyclic compound	Heterocyclic compound	C26H34O7	457.225	8.598	[M-H]-	0.81	-	4551458	-	O=C1OC(C2=COC=C2)C3(C)CCC4C(C(=O)CC5C(C)(C)C(O)CC(O)C45C)(C)C63OC16	77561	228717	208582	234564	257420	205743	188860	204774	71046	219460	188944	229472	75431	48740	220068	66376	165204	159031	143776	258063	217924
CPMB0905	1	5,7-dihydroxy-4-(4-methoxyphenyl)-3,4-dihydrochromen-2-one	Heterocyclic compound	Heterocyclic compound	C16H14O5	287.091	5.03	[M+H]+	1	-	11460348	-	O=C1OC=2C=C(O)C=C(O)C2C(C3=CC=C(OC)C=C3)C1	519475	289531	492098	297727	215175	494032	516395	436978	346835	847294	786231	1091495	289922	239845	295398	389104	336836	326018	469005	447493	417431
CPMB0987	1	Goitrin	Heterocyclic compound	Heterocyclic compound	C5H7NOS	130.023	5.565	[M+H]+	1	-	3034683	-	C=CC1CNC(=S)O1	140382	136176	137855	112858	112507	113842	113410	103324	116905	138570	143185	136301	115789	109974	119451	104067	88100	73402	113350	124113	106266
CPMB0206	1	Monocrotaline	Heterocyclic compound	Heterocyclic compound	C16H23NO6	326.123	1.115	[M+H-H2O]+	1	-	4246	C10350	O=C1OC2CCN3CC=C(COC(=O)C(O)(C)C(O)(C)C1C)C32	1116673	609749	594371	544990	556949	837747	501968	674735	188259	690422	1001364	696889	460161	302488	386767	644764	599436	790676	586015	555708	637935
CPMB0760	1	Preussiadin A2_130042	Heterocyclic compound	Heterocyclic compound	C37H46N6O7S4	815.223	4.434	[M+H]+	0.81	-	102339135	-	[H][C@@]1(O)[C@@](C(N(C)[C@@](C(C)C)(SC)C2=O)=O)(SC)N2[C@@]3([H])NC4=C([C@]31[C@]56C7=C(N(C)[C@@]5([H])N(C([C@@](CO)(SC)N(C)C8=O)=O)[C@@]8(SC)[C@]6(O)[H])C=CC=C7)C=CC=C4	21721	42184	20642	2101995	1865757	1192265	829687	1171366	989413	14007909	9541613	14024618	132806	161206	179569	1012257	968210	1094731	2911878	3019353	2983765
CPMB0063	1	Fluorescein	Heterocyclic compound	Heterocyclic compound	C20H12O5	333.069	0.685	[M+H]+	0.9	2321-07-5	16850	-	OC1=CC2=C(C=C1)C1(OC(=O)C3=C1C=CC=C3)C1=C(O2)C=C(O)C=C1	2786382	3588292	1018547	19158	74698	535422	779752	1860052	842169	1334678	5879140	3297480	609027	77425	309342	1485139	864804	1218034	1296829	1349890	1359677
CPMB0493	1	Gibberellin A3	Heterocyclic compounds	Heterocyclic compounds	C19H22O6	345.108	3.291	[M-H]-	0.67	-	6466	C01699	OC(=O)[C@H]([C@@]321)[C@]([H])([C@@](C)54)[C@](C=C[C@H](O)5)(OC(=O)4)[C@]([H])(CC[C@@](O)(C(=C)C3)C2)1	276914	154519	246081	73063	107930	218975	84841	190803	155232	392594	347183	218617	131954	101552	90333	165665	101124	151428	190852	165963	179092
CPMB1281	1	2,3,5,7-tetramethoxy-9,10-dihydrophenanthrene	Heterocyclic compounds	Heterocyclic compounds	C18H20O4	301.14	8.721	[M+H]+	1	-	26195381	-	COC1=CC2=C(C(OC)=C1)C3=CC(OC)=C(OC)C=C3CC2	253911	264272	242368	240179	203167	210629	214004	188331	140828	357398	254271	394037	181153	175561	314361	318922	345818	221385	214919	240958	217863
CPMB0950	1	n-methyl-2,4-dihydroxy-3-phenylquinoline	Heterocyclic compounds	Heterocyclic compounds	C16H13NO2	274.071	5.304	[M+Na]+	1	519-66-4	54680431	-	O=C1C(C=2C=CC=CC2)=C(O)C=3C=CC=CC3N1C	1331681	1402801	2845754	565913	614645	422268	119060	562462	1989593	2334337	3317153	239686	1088300	1048634	885000	704200	310507	478920	923882	978487	936519
CPMB1275	1	Ilimaquinone	Heterocyclic compounds	Heterocyclic compounds	C22H30O4	433.005	8.702	[M+Na]+	0.67	-	72291	-	C[C@H]1CC[C@]2([C@H]([C@]1(C)CC3=C(C(=O)C=C(C3=O)OC)O)CCCC2=C)C	62076	72383	71583	69419	59831	67984	54741	62340	54196	69645	70140	74249	56112	53860	58813	54854	52131	67312	80761	73890	75844
CPMB0251	1	Pseudoplacodiolic acid	Ketone compounds	Ketone compounds	C19H20O8	375.105	1.517	[M+HCOO]-	0.52	-	322494	-	OC1=C(C(C)=O)C(OC(C2(C)C3=O)(CC(O)=C3C(C)=O)OC)=C2C(O)=C1C	211481	279115	101539	5988	2935	311828	0	157003	20637	397193	347066	733367	188046	42637	143235	551169	419697	423788	339450	325204	351280
CPMB0358	1	Nigrosporapyrone D	Ketone compounds	Ketone compounds	C8H8O4	169.049	2.563	[M+H]+	0.67	-	42611989	-	O=C1C=C(OC)C=C(C(C)=O)O1	142140	40220	100543	110829	96522	117111	68003	96614	94874	87245	205362	175210	72117	71525	82560	132436	204779	90618	123546	103651	110836
CPMB0060	1	2-(2,6-dihydroxy-4-methoxycarbonylbenzoyl)-3-hydroxybenzoic acid	Ketone compounds	Ketone compounds	C16H12O8	371.024	0.68	[M+K]+	0.81	-	23843956	-	O=C(O)C=1C=CC=C(O)C1C(=O)C2=C(O)C=C(C=C2O)C(=O)OC	327375	422082	253934	2652	15225	94915	165491	300500	129422	249736	517308	426958	109852	18968	68853	299140	122311	277713	226122	240353	243919
CPMB0951	1	Tolcapone	Ketone compounds	Ketone compounds	C14H11NO5	272.057	5.308	[M-H]-	1	-	4659569	C07949	CC1=CC=C(C=C1)C(=O)C1=CC(O)=C(O)C(=C1)[N+]([O-])=O	3034123	4519810	6595545	2014221	1900510	1191655	327675	1613764	4617563	8140562	9832158	1057386	2403498	2187025	1751227	1445983	881210	1742839	3227503	2954188	3015591
CPMB1088	1	2,3-Dihydroxy-4-Methoxy-4'-Ethoxybenzophenone	Ketone compounds	Ketone compounds	C16H16O5	289.107	6.152	[M+H]+	0.81	-	6728940	-	O=C(C1=CC=C(OCC)C=C1)C2=CC=C(OC)C(O)=C2O	76287	201042	329855	102002	137247	125017	85237	184418	40013	188863	373660	251527	245443	264988	329754	13086	13166	13807	134787	118487	133105
CPMB1078	1	Maytenin	Ketone compounds	Ketone compounds	C28H36O3	421.258	6.126	[M+H]+	0.86	-	134777016	-	O=C1C[C@]2(C)CC[C@]3(C)C([C@@]4(C)CC[C@@]3(C)C2C[C@H]1C)=CC=C(C4=C5)C(C)=C(O)C5=O	213672	62896	136557	49000	75852	114970	73781	69830	75259	451770	151746	509198	218945	222382	210793	147367	148559	156123	126118	130910	138570
CPMB0589	1	Ochrephilone	Ketone compounds	Ketone compounds	C23H26O5	381.176	3.716	[M-H]-	0.52	-	75579578	-	O=C1OC2(C(=O)C=C3C=C(OC=C3C2C1C(=O)C)C=CC(=CC(C)CC)C)C	150162	72622	81924	13560	18429	15936	18989	20441	40059	799455	983068	844592	19999	27887	20021	265763	215058	280404	210225	189788	178594
CPMB0943	1	Portentol	Ketone compounds	Ketone compounds	C17H26O5	355.175	5.281	[M+HCOO]-	0.95	21795-25-5	177166	-	CC1C(OC2(C(C1O)C)C(C3C(C(=O)C2(C(=O)O3)C)C)C)C	448552	661864	845687	200599	766988	156168	343472	201016	163937	456472	2278845	288416	715133	563717	708359	173352	354925	267052	563982	560049	560528
CPMB1150	1	4-hydroxy-6-[2-(2-methyl-1,2,4a,5,6,7,8,8a-octahydronaphthalen-1-yl)ethyl]oxan-2-one	Ketone compounds	Ketone compounds	C18H28O3	293.211	6.737	[M+H]+	0.9	-	45359535	-	O=C1OC(CCC2C(C=CC3CCCCC32)C)CC(O)C1	597499	484101	412525	160487	195883	154696	831966	305819	219028	1323646	350340	1196861	380052	1014538	261552	290112	366990	564104	331750	366686	569388
CPMB0529	1	Spiromesifen	Ketone compounds	Ketone compounds	C23H30O4	388.254	3.471	[M+NH4]+	1	283594-90-1	9907412	-	CC1=CC(=C(C(=C1)C)C2=C(C3(CCCC3)OC2=O)OC(=O)CC(C)(C)C)C	1032841	1385376	1385470	1390786	1711402	1157259	1301409	1401308	1132240	1781332	1063127	2118623	1011314	1027865	1367855	1000842	994699	736880	1200112	1209139	1048923
CPMB0946	1	Hexose + C13H19O (isomer of 1061)	Ketone compounds	Ketone compounds	C19H30O7	415.196	5.283	[M+HCOO]-	0.86	159813-37-3	73815024	-	O=C2C=C(C)C(C=CC(OC1OC(CO)C(O)C(O)C1(O))C)C(C)(C)C2	348916	467808	608345	163132	619407	104850	289195	89805	125905	354269	1655311	195387	533735	431621	509584	132737	284597	181255	392639	381838	406381
CPMB0148	1	Visammiol	Ketone compounds	Ketone compounds	C15H16O5	277.103	0.846	[M+H-H2O]+	0.62	492-52-4	5315249	-	O=C1C=C(OC=2C=C3OC(CC3=C(O)C12)C(O)(C)C)C	734291	1217351	623807	10217	24333	210854	256858	500908	145968	706246	1263588	1447685	221180	36630	102662	814009	430447	934457	575802	549830	554694
CPMB1041	1	Spiroxamine	Ketone compounds	Ketone compounds	C18H35NO2	298.274	5.947	[M+H]+	0.81	118134-30-8	86160	-	CCCN(CC)CC1COC2(O1)CCC(CC2)C(C)(C)C	78076	511541	132734	115595	98914	46898	73026	67104	144565	345118	454357	155855	147006	133195	122754	59402	54897	43722	174785	178428	189677
CPMB1278	1	Kojic Acid	Ketone compounds	Ketone compounds	C6H6O4	141.016	8.711	[M-H]-	1	-	3840	C14516	O=C1C=C(OC=C1O)CO	314762	312151	277823	325898	320329	266422	282103	286716	272451	313226	294210	306986	282000	295409	298374	278015	294057	291186	337464	314990	324337
CPMB0480	1	Dibucaine	Ketone compounds	Ketone compounds	C20H29N3O2	344.228	3.23	[M+H]+	1	-	3025	C07879	CCCCOC1=NC2=CC=CC=C2C(=C1)C(=O)NCCN(CC)CC	763911	986418	831429	908691	867609	695405	785292	808199	637453	1118914	592914	1472051	724433	595604	785389	580673	754826	408776	745032	715988	716864
CPMB0054	1	Bisanhydrorutilantinone	Ketone compounds	Ketone compounds	C22H16O7	391.074	0.674	[M-H]-	0.62	749-18-8	120369	-	O=C(OC)C1=C2C=C3C(=O)C=4C(O)=CC=C(O)C4C(=O)C3=C(O)C2=CC=C1CC	106604	144275	77597	4125	7224	47467	54040	114139	18764	79675	302045	138867	43129	11714	25540	49567	57177	76261	65404	76800	81305
CPMB1155	1	16,18-dihydroxy-4-methyl-3-oxabicyclo[12.4.0]octadeca-1(14),12,15,17-tetraene-2,8-dione	Ketone compounds	Ketone compounds	C18H22O5	317.143	6.768	[M-H]-	0.9	36455-70-6	165628	-	O=C1OC(C)CCCC(=O)CCCC=CC=2C=C(O)C=C(O)C12	695615	874811	529576	1090634	799395	206586	142664	1226402	491153	771922	1431833	306161	328211	713299	717402	144778	44770	171050	632049	606458	596324
CPMB1214	1	Communesin-B	Ketone compounds	Ketone compounds	C32H36N4O2	531.273	7.543	[M+Na]+	0.76	-	641596	-	O=C(C=CC=CC)N1CCC23C=4C=CC=CC4NC5N(C6=CC=CC7=C6C53CCN(C7C8OC8(C)C)C12)C	217239	192712	176169	130091	47002	90286	59754	41900	118870	264354	199097	237999	90604	92481	73401	79075	55077	46443	137004	120730	138863
CPMB1269	1	2,3-dihydroxypropyl stearate	Lipids	Lipids	C21H42O4	381.297	8.695	[M+Na]+	1	-	24699	-	O=C(OCC(O)CO)CCCCCCCCCCCCCCCCC	63839	136675	132325	144731	137997	149703	139333	99899	69648	124442	164328	156842	125127	136645	92465	117552	116474	104661	182292	153417	149571
CPMB1248	1	Methyl hexadec-9-enoate	Lipids	Lipids	C17H32O2	267.232	7.932	[M-H]-	0.95	3913-63-1	14258	-	O=C(OC)CCCCCCCC=CCCCCCC	166837	117266	133390	97553	111150	138294	127727	123268	179981	168020	158496	158220	188101	121058	157740	98238	162795	149314	156004	147220	162642
CPMB0137	1	RhodiocyanosideA	Lipids	Lipids	C11H17NO6	260.111	0.796	[M+H]+	1	-	20979868	-	N#CC(=CCOC1OC(CO)C(O)C(O)C1O)C	1728585	2748711	1172386	754812	604065	3547468	1819447	1703025	525376	2433113	917146	2624890	1174830	1060472	1075038	1070436	462407	1474920	1478962	1286311	1356885
CPMB1210	1	2,6-Anhydro-5-O-[4-({6-O-[4-(beta-D-glucopyranosyloxy)-2-methylenebutanoyl]-beta-D-glucopyranosyl}oxy)-2-methylenebutanoyl]-1-O-(4-hydroxy-2-methylenebutanoyl)hexitol	Lipids	Lipids	C28H57NO8	574.371	7.488	[M+K]+	0.71	-	45359385	-	OCC1OC(OC(C)C(O)CCCCCCCCCCCCCCCCC(O)C(N)C)C(O)C(O)C1O	132905	117304	289000	138689	120236	308128	73875	104296	35464	329295	105337	166151	120875	52996	116732	31982	2465	6657	129273	104680	113348
CPMB1238	1	Erucamide	Lipids	Lipids	C22H43NO	338.341	7.817	[M+H]+	1	-	5365371	-	NC(=O)CCCCCCCCCCC/C=C\CCCCCCCC	3806591	5144233	5204764	7680775	2529789	4752030	2585362	2134207	1875016	8375593	5303835	7970995	5258072	3764937	2889860	3928552	2565766	6208460	4701759	4185303	3030383
CPMB1120	1	DGMG 18:3	Lipids	Lipids	C33H56O14	675.36	6.402	[M-H]-	0.62	-	73034882	-	O=C(OCC(O)COC2OC(COC1OC(CO)C(O)C(O)C1(O))C(O)C(O)C2(O))CCCCCCCC=CCC=CCC=CCC	223197	46963	147153	123837	198079	338036	48336	106938	99350	96664	390438	67894	166834	70993	230632	159904	57774	29949	187960	166856	188536
CPMB0996	1	15,16-dihydroxyoctadeca-9,12-dienoic acid	Lipids	Lipids	C18H32O4	313.238	5.601	[M+H-H2O]+	0.57	-	54038189	-	CCC(C(CC=CCC=CCCCCCCCC(=O)O)O)O	49429	62444	55459	43476	91066	62599	211661	130034	63710	159452	49131	241911	65262	158525	70222	72332	127270	150982	98384	92910	97552
CPMB1163	1	linolenic acid	Lipids	Lipids	C18H30O2	279.232	6.849	[M+H]+	1	463-40-1	5280934	C06427	CC/C=C\C/C=C\C/C=C\CCCCCCCC(=O)O	1465382	1556664	1581435	1048223	1829115	1730281	3910793	3258175	2310775	5070813	1954602	6307277	1578616	3454292	1918305	2987784	2958840	3699757	2854416	2686793	2886725
CPMB0994	1	14-Methylpentadecanoic acid	Lipids	Lipids	C16H32O2	295.226	5.598	[M+H]+	1	-	36247	-	CC(C)CCCCCCCCCCCCC(=O)O	224766	284791	249411	237041	483022	352956	986949	761527	405867	713215	256552	1054220	318355	710665	350357	365806	516354	697005	499965	487876	490179
CPMB0997	1	FA 18:1+3O	Lipids	Lipids	C18H34O5	329.234	5.602	[M-H]-	1	-	153001	-	O=C(O)CCCCCCCC(O)C=CC(O)C(O)CCCCC	2377418	2827182	2855316	2518562	4919853	3740154	9756541	7685009	4151955	7231224	2881438	10631692	2942813	6723215	3233532	2941897	4334715	7161690	5082351	4698116	4789518
CPMB1147	1	Petroselinic acid 1	Lipids	Lipids	C18H34O2	281.248	6.703	[M-H]-	0.86	-	5281125	-	CCCCCCCCCCC/C=C\CCCCC(=O)O	1604819	1264145	1733051	5236382	2071401	2329954	1126998	1583375	949394	3435019	2567245	5981196	1726560	1275996	1760881	1912038	1261315	765999	4594	7748	3971
CPMB1193	1	trans-11-eicosenoic acid	Lipids	Lipids	C20H38O2	309.28	7.267	[M-H]-	0.57	62322-84-3	5282769	-	CCCCCCCC/C=C/CCCCCCCCCC(=O)O	108852	66313	89399	113221	78912	90798	93140	118746	76170	127550	264139	195664	85603	89471	116047	83384	138519	66822	200	538	596
CPMB1289	1	Oleic acid	Lipids	Lipids	C18H34O2	281.249	8.753	[M-H]-	1	-	965	-	O=C(O)CCCCCCCC=CCCCCCCCC	1652248	2614260	2358624	1724027	1764504	2693239	3467771	2463888	2246476	3770716	4832354	2770748	2652046	2827844	2716608	1833047	1390300	1924732	2619165	2557878	2386460
CPMB1146	1	Oxiraneoctanoic acid, 3-(2,5-octadienyl)-	Lipids	Lipids	C18H30O3	277.216	6.692	[M+H-H2O]+	1	88199-24-0	111585	-	CCC=CCC=CCC1C(O1)CCCCCCCC(=O)O	2738596	1995271	1999877	853751	1289611	1303677	2460902	2394779	2430775	4067436	2487851	4622616	1781965	2459417	1881012	3352539	3220759	4008423	2669988	2585765	2405449
CPMB0555	1	[2-[3-(cyclopent-2-ene-1-carbonyloxy)-6-(cyclopent-2-ene-1-carbonyloxymethyl)-4,5-dihydroxyoxan-2-yl]oxy-5-hydroxyphenyl]methyl 2-(cyclopent-2-ene-1-carbonyloxy)-1,6-dihydroxy-3-oxocyclohexane-1-carboxylate	Lipids	Lipids	C38H44O16	801.247	3.561	[M+HCOO]-	0.95	-	44715714	-	OC1CCC(=O)C(OC(=O)C\2CC\C=C2)C1(O)C(=O)OCC3=CC(=CC=C3OC4OC(COC(=O)C\5CC\C=C5)C(O)C(O)C4OC(=O)C\6CC\C=C6)O	462816	546153	746047	192336	214964	231118	309255	489025	280144	3582263	3474666	4221047	215648	223791	210409	597891	634758	626294	1028089	1069287	1032116
CPMB0613	1	3-hydroxy-4,9-dimethyl-10-oxo-10-[3,4,5-trihydroxy-6-(hydroxymethyl)oxan-2-yl]oxydeca-6,8-dienoic acid	Lipids	Lipids	C18H28O10	403.161	3.846	[M-H]-	0.95	-	145994459	-	O=C(O)CC(O)C(C)CC=CC=C(C(=O)OC1OC(CO)C(O)C(O)C1(O))C	1408136	401499	1245904	965283	1143662	1276871	1018126	1135854	886692	2154758	2641762	2625059	2504300	2171787	2041353	1055457	1031421	1193904	1466847	1494561	1493650
CPMB0660	1	Specnuezhenide	Lipids	Lipids	C31H42O17	685.225	4.026	[M-H]-	0.62	-	72987608	-	O=C(OC)C1=COC(OC2OC(CO)C(O)C(O)C2O)C(=CC)C1CC(=O)OCC3OC(OCCC4=CC=C(O)C=C4)C(O)C(O)C3O	73825	31406	162435	205379	105164	149665	193859	234253	268917	161960	282438	239629	77078	193813	203100	110782	51957	65669	146981	147382	137530
CPMB0669	1	α-D-Glucopyranoside, O-6-O-[(2E)-2-methyl-1-oxo-2-buten-1-yl]-β-D-glucopyranosyl-(1->2)-6-O-[(2E)-2-methyl-1-oxo-2-buten-1-yl]-α-D-glucopyranosyl O-3,6-bis-O-[(2E)-2-methyl-1-oxo-2-buten-1-yl]-β-D-glucopyranosyl-(1->2)-6-O-[(2E)-2-methyl-1-oxo-2-buten-1-yl]-	Lipids	Lipids	C49H72O26	1121.45	4.059	[M+HCOO]-	1	-	45359238	-	C/C=C(\C)/C(=O)OC[C@@H]1[C@H]([C@@H]([C@H]([C@@H](O1)O[C@@H]2[C@H]([C@@H]([C@H](O[C@@H]2O[C@@H]3[C@@H]([C@H]([C@@H]([C@H](O3)COC(=O)/C(=C/C)/C)O)O)O[C@H]4[C@@H]([C@H]([C@@H]([C@H](O4)COC(=O)/C(=C/C)/C)O)OC(=O)/C(=C/C)/C)O)COC(=O)/C(=C/C)/C)O)O)O)O)O	253929	67799	462547	684844	457937	486779	506258	696078	1448767	1093165	4203509	1766711	1007182	2577513	2632526	1814811	1107780	1690996	1166733	1222393	1317039
CPMB0366	1	Homogentisic acid	Organic acid	Organic acid	C8H8O4	167.035	2.621	[M-H]-	1	451-13-8	780	C00544	C1=CC(=C(C=C1O)CC(=O)O)O	1551029	1268976	1361932	443274	559178	569400	311695	609854	526995	1225223	1828373	1415638	204054	190455	183793	1031197	1111435	1014664	849234	822680	782942
CPMB0759	1	Abscisic acid	Organic acid	Organic acid	C15H20O4	265.143	4.428	[M+H]+	0.95	-	287291	C11060	O=C(O)C=C(C=CC1(O)C(=CC(=O)CC1(C)C)C)C	218866	90870	266809	329264	359582	534703	462558	516002	726053	830494	4325792	874247	895760	1264833	1006485	638848	665949	599835	990551	894944	970903
CPMB1067	1	Acetylsalicylic acid	Organic acid	Organic acid	C9H8O4	181.122	6.073	[M+H]+	1	50-78-2	2244	C01405	CC(=O)OC1=CC=CC=C1C(=O)O	165344	138215	179297	551771	428740	478532	827547	519611	678735	811598	2012524	1142088	350606	652381	444675	196324	185411	192018	459319	477154	458650
CPMB0345	1	Ozagrel	Organic acid	Organic acid	C13H12N2O2	229.096	2.369	[M+H]+	1	82571-53-7	4646	-	O=C(O)C=CC1=CC=C(C=C1)CN2C=NC=C2	319473	155393	368662	187467	303704	269668	165940	434605	460250	517353	697669	366835	302494	185386	225175	585129	292299	316474	337110	371978	342920
CPMB1154	1	Piplartine	Organic acid	Organic acid	C17H19NO5	316.155	6.762	[M-H]-	0.9	20069-09-4	442653	-	O=C(C=CC1=CC(OC)=C(OC)C(OC)=C1)N2C(=O)C=CCC2	556109	591997	392053	501938	270547	79633	49693	563432	277100	722328	1438915	332811	143288	259738	215081	126418	63236	149935	369755	364425	384224
CPMB0180	1	2-Furoic acid	Organic acid	Organic acid	C5H4O3	111.009	1.049	[M-H]-	1	-	6919	C01546	O=C(O)C=1OC=CC1	487119	1429325	665369	353398	528962	405097	566653	595733	676599	781253	1592767	743848	237977	383432	280983	366668	151538	328202	513887	581501	527559
CPMB0339	1	4-amino-2-hydroxy-5-[[1-hydroxy-1-(5-oxo-6-bicyclo[4.1.0]hept-3-enyl)propan-2-yl]amino]-5-oxopentanoic acid	Organic acid	Organic acid	C15H22N2O6	349.139	2.362	[M+Na]+	1	-	56773919	-	O=C(O)C(O)CC(N)C(O)=NC(C)C(O)C12C(=O)C=CCC2C1	4103252	2001752	4556002	2205247	3381658	3397204	2014042	5488825	6374474	6641132	9327316	4491971	3679098	2298815	2858164	7627986	3705003	4156039	4088946	4608536	4320554
CPMB0725	1	2-(3,4'-dihydroxy-4,4,7,8a-tetramethyl-6'-oxospiro[2,3,4a,5,6,7-hexahydro-1H-naphthalene-8,2'-3,8-dihydrofuro[2,3-e]isoindole]-7'-yl)pentanedioic acid	Organic acid	Organic acid	C28H37NO8	514.323	4.281	[M-H]-	1	-	72817876	-	CC1CCC2C(C(CCC2(C13CC4=C(C=C5C(=C4O3)CN(C5=O)C(CCC(=O)O)C(=O)O)O)C)O)(C)C	690860	723945	496995	409966	311752	314976	334877	302077	175909	672102	427623	827909	312910	331260	317575	272387	245997	338260	345772	301123	468694
CPMB0995	1	Dihydrojasmonic Acid	Organic acid	Organic acid	C12H20O3	213.149	5.598	[M+H]+	1	3572-64-3	107126	-	O=C(O)CC1CCC(=O)C1CCCCC	167869	190594	166255	155110	274227	208704	473406	372693	215216	428739	149684	632783	199299	382174	190867	211940	375570	441034	303512	263490	288854
CPMB0134	1	Domoic acid	Organic acid	Organic acid	C15H21NO6	312.144	0.793	[M+H]+	0.95	-	3150	-	CC(C=CC=C(C)C1CNC(C1CC(=O)O)C(=O)O)C(=O)O	966909	846443	1040718	2334319	1993988	3866682	1139247	1198702	642176	3043536	2098608	3458416	1226079	2245132	1560599	648336	370098	724477	2001203	1648625	1937752
CPMB0637	1	5-[3,4-dihydroxy-4-(hydroxymethyl)oxolan-2-yl]oxy-2-(hydroxymethyl)-6-(2-phenylethoxy)oxane-3,4-diol	Organic acid	Organic acid	C19H28O10	415.16	3.939	[M-H]-	0.67	-	85359169	-	C1C(C(C(O1)OC2C(C(C(OC2OCCC3=CC=CC=C3)CO)O)O)O)(CO)O	251065	255918	319532	63790	80341	85271	86015	82235	55741	570628	585237	581999	109119	97986	100568	142529	121000	137559	186521	182034	203793
CPMB0640	1	[5-hydroxy-5-(hydroxymethyl)-10-[[3,4,5-trihydroxy-6-(hydroxymethyl)oxan-2-yl]oxymethyl]-3,8-dioxatricyclo[4.4.0.02,4]dec-9-en-7-yl] 3-methylbutanoate	Organic acid	Organic acid	C21H32O12	475.173	3.945	[M+CH3COO]-	0.52	-	76551304	-	CC(C)CC(=O)OC1C2C(C3C(C2(CO)O)O3)C(=CO1)COC4C(C(C(C(O4)CO)O)O)O	223760	202854	180497	136347	194644	264607	304545	204955	192869	388421	257070	379980	167050	178274	142412	67433	104615	105676	208280	202060	195419
CPMB0642	1	2-[[3,4-dihydroxy-4-(hydroxymethyl)oxolan-2-yl]oxymethyl]-6-(2-phenylethoxy)oxane-3,4,5-triol	Organic acid	Organic acid	C19H28O10	434.201	3.957	[M+NH4]+	0.52	-	13893574	-	C1C(C(C(O1)OCC2C(C(C(C(O2)OCCC3=CC=CC=C3)O)O)O)O)(CO)O	389099	334514	545552	112999	145955	117802	120188	130571	158849	620299	1073296	607180	192388	173316	194958	150557	179093	118792	342088	273026	308980
CPMB0815	1	5-hydroxy-2-[1-hydroxy-4-[(2R,3R,4S,5S,6R)-3,4,5-trihydroxy-6-(hydroxymethyl)oxan-2-yl]oxycyclohexa-2,5-dien-1-yl]-7-methoxychromen-4-one	Organic acid	Organic acid	C22H24O11	465.138	4.607	[M+H]+	1	-	13965750	-	COC1=CC(O)=C2C(=O)C=C(OC2=C1)C3(O)C=CC(O[C@@H]4O[C@H](CO)[C@@H](O)[C@H](O)[C@H]4O)C=C3	2735618	2053007	2407379	2198948	2143302	2535761	1953280	2242025	2168093	2145720	2166587	2703984	2303221	1917683	2136226	2679825	2106860	2530684	2384738	2544472	2436680
CPMB0348	1	Tricaffeoyl quinic acid	Organic acid	Organic acid	C34H30O15	677.158	2.41	[M-H]-	1	-	73606072	-	O=C(OC3CC(O)(C(=O)O)CC(OC(=O)C=CC1=CC=C(O)C(O)=C1)C3(OC(=O)C=CC=2C=CC(O)=C(O)C=2))C=CC=4C=CC(O)=C(O)C=4	149701	160683	241414	477067	1331864	698870	867733	1175051	1892344	3001327	4031012	2130082	2434050	2610947	2062431	414006	179291	320909	1271195	1304453	1283370
CPMB1128	1	Picrolichenic acid	Organic acid	Organic acid	C25H30O7	473.217	6.465	[M-H]-	1	466-34-2	238794	-	CCCCCC1=CC(=O)C=C(OC)C21C(=O)Oc1c2c(c(c(c1)O)C(=O)O)CCCCC	376615	350113	124202	197397	136830	180401	161933	139112	255159	483029	240299	298894	244197	239344	187468	132850	175773	153007	398864	399363	426925
CPMB0350	1	Citric acid	Organic acid	Organic acid	C6H8O7	191.02	2.428	[M-H]-	0.95	77-92-9	311	C00158	OC(=O)CC(O)(CC(O)=O)C(O)=O	6881271	6845505	8510280	7718033	10155318	7952408	10531397	10391734	11061744	10191731	11903519	12678755	8253847	8573893	8026126	8247924	4388183	5667845	8595779	8669797	8448211
CPMB0402	1	Hulupinic acid	Organic acid	Organic acid	C15H20O4	265.143	2.859	[M+H]+	1	-	12310637	-	CC(C)=CCC(CC=C(C)C)(C(=O)1)C(=O)C(O)=C(O)1	1499011	1578369	1516535	999779	1084762	962887	1038892	1173864	2019916	1346872	2524155	1641389	1358043	1145281	1215907	1811031	1692300	1436901	1460392	1517722	1474890
CPMB0343	1	4-acetamido-5-[2-(4-hydroxyphenyl)ethylamino]-5-oxopentanoic acid	Organic acids	Organic acids	C15H20N2O5	331.128	2.367	[M+Na]+	0.71	-	75528942	-	CC(=O)NC(CCC(O)=O)C(=O)NCCC1=CC=C(O)C=C1	337621	188658	390520	180027	271768	305316	184299	473028	455240	566939	726846	360560	327854	201571	224600	571609	287144	331059	319732	364369	347830
CPMB0280	1	Obscurolide A1	Organic acids	Organic acids	C15H17NO5	292.116	1.928	[M+H-H2O]+	1	144397-99-9	126826	-	O=C(O)C1=CC=C(C=C1)NC2CC(=O)OC2C=CC(O)C	297423	307938	208264	391305	256748	541774	168056	545045	603493	268029	1677676	420636	168410	159478	168359	369307	202410	327299	392346	406886	393403
CPMB0624	1	Albendazole	Others	Others	C12H15N3O2S	264.088	3.879	[M-H]-	0.67	-	2082	C01779	OC(=NC1=NC=2C=CC(SCCC)=CC2N1)OC	151405	192626	123109	22363	61680	45669	69329	148904	263772	87489	366831	145170	91464	114714	103156	55604	50147	58928	123055	116005	118110
CPMB0365	1	4-Aminophenylsulfone	Others	Others	C12H12N2O2S	246.993	2.62	[M-H]-	1	-	2955	C07666	Nc(c2)ccc(c2)S(=O)(=O)c(c1)ccc(N)c1	12170620	10440157	11199444	3778423	4505618	4515869	2417237	5120297	4235428	10491791	15968345	12240491	1627024	1515209	1438929	8793941	8910164	8730269	6894444	6667113	6593257
CPMB0397	1	[(2S,3S,4S,5R,6S)-6-[[(1aS,2S,6S,6aS)-1a-(hydroxymethyl)-2-[(2S,3R,4S,5S,6R)-3,4,5-trihydroxy-6-(hydroxymethyl)oxan-2-yl]oxy-2,5a,6,6a-tetrahydro-1bH-oxireno[5,6]cyclopenta[1,3-c]pyran-6-yl]oxy]-5-hydroxy-2-methyl-4-[(2S,3R,4S,5S,6R)-3,4,5-trihydroxy-6-(hydroxymethyl)oxan-2-yl]oxyoxan-3-yl] (E)-3-(4-methoxyphenyl)prop-2-enoate	Others	Others	C37H50O21	829.28	2.841	[M-H]-	1	-	75061296	-	CC1C(C(C(C(O1)OC2C3C=COC(C3C4(C2O4)CO)OC5C(C(C(C(O5)CO)O)O)O)O)OC6C(C(C(C(O6)CO)O)O)O)OC(=O)C=CC7=CC=C(C=C7)OC	446773	415009	533493	345399	461796	417294	344267	471455	575628	597851	1110546	729835	605722	493443	557673	855008	637887	694188	575001	528503	647460
CPMB1080	1	Octyl-methoxycinnamate	Others	Others	C18H26O3	291.195	6.133	[M+H-H2O]+	0.95	-	5355130	-	CCCCC(CC)COC(=O)\C=C\C1=CC=C(OC)C=C1	380952	354441	209720	103342	192397	201689	229534	272571	108327	865404	422277	731199	268895	258543	214958	182786	251558	302755	229291	210255	240317
CPMB0694	1	13-dodecan-2-yl-6-(1-hydroxyethyl)-3-(hydroxymethyl)-12-methyl-9-propan-2-yl-1-oxa-4,7,10-triazacyclotridecane-2,5,8,11-tetrone	Others	Others	C28H51N3O7	564.359	4.177	[M+Na]+	1	-	60208877	-	CCCCCCCCCCC(C)C1OC(=O)C(CO)NC(=O)C(NC(=O)C(NC(=O)C1C)C(C)C)C(C)O	469824	433335	501935	451479	552129	358448	393170	433380	464733	533212	403747	628527	282913	438214	552705	393583	320740	245243	410689	393238	376533
CPMB1256	1	Scopularide G	Others	Others	C36H65N5O7	680.479	8.169	[M+H]+	0.86	-	145740441	-	CC(CC(CCCCCC)C)C1CC(NCC(NC(C(NC(C(NC(C(NC(C(O1)=O)C(C)C)=O)CC)=O)CC(C)C)=O)C(C)C)=O)=O	592435	1560289	552606	171748	59584	809407	632605	470878	389138	963157	2043940	1678095	1283471	1528337	947938	1493811	1300638	1259743	1430673	949183	1069106
CPMB0115	1	γ-Glutamylvaline	Others	Others	C10H18N2O5	247.201	0.759	[M+H]+	1	-	5317736	-	OC(=O)C([H])(N)CCC(=O)NC([H])(C(C)C)C(O)=O	1146548	845014	587726	245620	533858	881943	1095925	1012640	1214043	923989	1210897	652887	924877	683070	672286	621250	667570	457205	873305	825977	841166
CPMB0821	1	Glu-Val-Phe	Others	Others	C19H27N3O6	392.171	4.638	[M-H]-	0.67	-	5103714	-	O=C(O)CCC(N)C(O)=NC(C(O)=NC(C(=O)O)CC=1C=CC=CC1)C(C)C	205850	269027	130384	54444	135585	180323	217003	206413	327818	526149	1050560	512529	352684	334523	410541	452713	603635	641858	347860	364116	351891
CPMB0150	1	(S)-3-amino-4-(((S)-1-methoxy-1-oxo-3-phenylpropan-2-yl)amino)-4-oxobutanoic acid	Others	Others	C14H18N2O5	295.112	0.847	[M+H]+	0.71	-	2242	-	O=C(O)CC(N)C(=O)NC(C(=O)OC)CC=1C=CC=CC1	1206825	1967174	999121	22607	49359	371126	456579	1045494	286921	1261511	2699655	2426660	358001	56244	217326	1424400	873663	1552009	1105337	1014479	1014025
CPMB0154	1	2'-O-Methyluridine	Others	Others	C10H14N2O6	259.092	0.851	[M+H]+	0.62	-	560213	-	O=C1N=C(O)C=CN1C2OC(CO)C(O)C2OC	722320	1080439	587148	4941	6704	249784	233555	578907	130840	690535	1073082	1382158	217115	42334	155363	801756	602584	976106	590452	618034	518282
CPMB0210	1	Uridine	Others	Others	C9H12N2O6	243.063	1.131	[M-H]-	1	-	6029	C00299	O=c1nc(O)ccn1[C@@H]1O[C@H](CO)[C@@H](O)[C@H]1O	229687	663313	372820	303394	295711	181085	464314	372768	476418	495190	692192	447353	344237	274790	338620	248678	359649	314500	354754	359892	362145
CPMB0911	1	2-[5-[[4-acetyloxy-5-(2,4-dioxopyrimidin-1-yl)-3-(4-hydroxy-2-methoxy-6-methylbenzoyl)oxyoxolan-2-yl]methoxycarbonyl]-2-hydroxyphenoxy]prop-2-enoic acid	Others	Others	C30H28N2O15	695.217	5.058	[M+H]+	1	-	44715225	-	O=C(O)C(OC1=CC(=CC=C1O)C(=O)OCC2OC(N3C=CC(O)=NC3=O)C(OC(=O)C)C2OC(=O)C=4C(OC)=CC(O)=CC4C)=C	346264	503228	313057	1049426	1114849	895226	982959	1159510	2044719	13817911	15659922	12272188	1369561	1294937	1451024	10649492	9806677	9071821	4791161	4829687	4711226
CPMB0116	1	Thiamine	Others	Others	C12H17N4OS+	266.123	0.761	[M+H]+	1	-	1130	C00378	OCCC=1SC=[N+](C1C)CC2=CN=C(N=C2N)C	3052833	5605673	4388972	1707566	3519222	4935694	1739741	1407530	2058179	4161998	2859025	6526043	4540306	2247617	3028891	2994619	2335584	3759258	3356785	3598550	3348371
CPMB0376	1	Tetraethylthiuram disulfide	Others	Others	C10H20N2S4	297.061	2.675	[M+H]+	1	97-77-8	3117	C01692	CCN(CC)C(=S)SSC(=S)N(CC)CC	407050	366072	574277	606363	695968	504223	639556	651542	635810	1746014	1398979	1385668	593170	576566	531436	568192	485855	430390	737242	738265	761865
CPMB0926	1	Bisphenol A	Phenolic acids	Phenolic acids	C15H16O2	229.121	5.185	[M+H]+	0.9	-	6623	C13624	CC(C)(C1=CC=C(O)C=C1)C2=CC=C(O)C=C2	117801	233248	131918	105422	53182	88162	110519	84778	107294	745469	1166686	630359	449507	599839	590048	172681	205534	215785	343165	320586	325213
CPMB1173	1	3-Pentadecylcatechol	Phenolic acids	Phenolic acids	C21H36O2	365.268	6.95	[M+HCOO]-	0.62	492-89-7	68118	-	CCCCCCCCCCCCCCCC1=C(O)C(O)=CC=C1	2270	2154	3031	188702	130090	141479	180334	119513	136351	348658	308420	116499	38736	59756	54062	39581	36779	112170	173255	162679	181761
CPMB0369	1	[(1S,21S,22R,23R)-6,7,8,11,12,13,22,23-octahydroxy-3,16-dioxo-2,17,20-trioxatetracyclo[17.3.1.04,9.010,15]tricosa-4,6,8,10,12,14-hexaen-21-yl] 3,4,5-trihydroxybenzoate	Phenolic acids	Phenolic acids	C27H22O18	633.078	2.638	[M-H]-	1	-	71776765	-	O[C@@H]1C2COC(=O)C3=C(C(O)=C(O)C(O)=C3)C4=C(C=C(O)C(O)=C4O)C(=O)O[C@@H]1[C@@H](O)[C@H](OC(=O)C5=CC(O)=C(O)C(O)=C5)O2	750480	682941	926247	321680	415986	357431	360001	440945	357055	952002	2820629	1139447	187919	205120	185931	606577	486328	597489	520479	606936	962514
CPMB0276	1	Acetaminophen glucuronide	Phenolic acids	Phenolic acids	C14H17NO8	326.124	1.917	[M-H]-	1	-	4022661	-	O=C(O)C1OC(OC2=CC=C(N=C(O)C)C=C2)C(O)C(O)C1O	877213	1000952	687529	1296491	790984	1659563	447491	1481433	1507492	805023	3544429	1194493	431322	353753	448147	1158230	857903	1410532	1163718	1155768	1183697
CPMB0360	1	2-[5-hydroxy-2-[3,4,5-trihydroxy-6-(hydroxymethyl)oxan-2-yl]oxyphenyl]acetic acid	Phenolic acids	Phenolic acids	C14H18O9	329.087	2.569	[M-H]-	0.95	-	14104236	-	C1=CC(=C(C=C1O)CC(=O)O)OC2C(C(C(C(O2)CO)O)O)O	797153	222869	419152	481281	445674	703446	317265	455280	493032	397441	888993	783580	384056	335933	429770	672125	957314	511550	531719	541141	569506
CPMB0816	1	Populoside	Phenolic acids	Phenolic acids	C22H24O10	449.143	4.608	[M+H]+	1	26632-35-9	23872119	-	OC[C@H]1O[C@@H](OC2=C(COC(=O)/C=C/C3=CC=C(O)C(=C3)O)C=CC=C2)[C@H](O)[C@@H](O)[C@@H]1O	7038543	5116156	6216314	5284719	5556964	6791946	5250599	5920831	5534278	5933175	5644900	7105460	5535274	4893341	5161879	6865757	5579991	6452260	5922129	6200346	6112960
CPMB0909	1	Henryoside	Phenolic acids	Phenolic acids	C26H32O15	629.164	5.042	[M+Cl]-	1	72021-23-9	14311135	-	OC[C@H]1O[C@@H](OC2=C(COC(=O)C3=C(O[C@@H]4O[C@H](CO)[C@@H](O)[C@H](O)[C@H]4O)C=CC=C3O)C=CC=C2)[C@H](O)[C@@H](O)[C@@H]1O	325465	204764	308130	190878	242326	336121	388207	281221	299574	711719	829973	911564	173297	202479	203928	200418	198970	181900	340338	310575	320054
CPMB1168	1	(2S,3R,4S,5S,6R)-2-[4-(3-hydroxybutyl)phenoxy]-6-(hydroxymethyl)oxane-3,4,5-triol	Phenolic acids	Phenolic acids	C16H24O7	367.285	6.925	[M+H]+	0.67	-	76401273	-	CC(CCC1=CC=C(C=C1)OC2C(C(C(C(O2)CO)O)O)O)O	0	1672	0	234905	171992	158214	227065	141025	227325	1461263	980974	534060	39403	66095	42739	49881	25489	87471	195291	150791	200276
CPMB0182	1	3-Hydroxy-2-(1,2,2-trihydroxyethyl)-4-[3,4,5-trihydroxy-6-(hydroxymethyl)oxan-2-yl]oxy-2H-furan-5-one	Saccharides	Saccharides	C12H18O12	353.071	1.056	[M-H]-	0.67	-	139291837	-	C(C1C(C(C(C(O1)OC2=C(C(OC2=O)C(C(O)O)O)O)O)O)O)O	118239	215731	136582	94792	136328	76448	95195	99945	245481	156905	224082	177716	52787	84333	48664	111916	41096	103728	127469	147396	129481
CPMB1104	1	Ethyl glucuronide	Saccharides	Saccharides	C8H14O7	221.104	6.326	[M-H]-	1	-	21845293	-	O=C(O)C1OC(OCC)C(O)C(O)C1O	3463163	3514762	2406753	2312866	1746905	2029832	1815212	1828823	2448733	3634238	2684984	2793258	1911451	1688460	1740316	1863272	1966358	2250855	2936654	2791048	2784198
CPMB0385	1	Gentiopicroside	Saccharides	Saccharides	C16H20O9	401.108	2.759	[M+HCOO]-	0.71	-	354445	-	OCC1OC(OC2OC=C3C(=O)OCC=C3C2C=C)C(O)C(O)C1O	474682	279334	141547	441298	386621	582405	368721	511155	995517	686115	844359	667726	226229	181858	217445	465337	580142	464659	452296	437445	461070
CPMB0400	1	Benzyl b-sophoropyranoside	Saccharides	Saccharides	C19H28O11	431.155	2.851	[M-H]-	0.9	-	73157713	-	OCC3OC(OCC1=CC=CC=C1)C(OC2OC(CO)C(O)C(O)C2(O))C(O)C3(O)	217933	128333	141358	266495	207808	256179	200156	277696	385221	361030	561201	459922	382955	349741	389031	143486	226655	184882	297175	282721	290333
CPMB0435	1	(2R,3R,4S,5S,6R)-2-[2-(4-methoxyphenyl)ethoxy]-6-[[(2S,3R,4S,5S)-3,4,5-trihydroxyoxan-2-yl]oxymethyl]oxane-3,4,5-triol	Saccharides	Saccharides	C20H30O11	464.211	3.029	[M+NH4]+	0.52	-	71262891	-	OC1COC(OCC2OC(OCCC3=CC=C(OC)C=C3)C(O)C(O)C2O)C(O)C1O	123968	82226	49361	25358	53837	61979	45467	71087	130519	108245	197266	168959	164857	143716	146747	101697	108592	82741	117500	101108	113647
CPMB0389	1	[6-[2-(3,4-dihydroxyphenyl)ethoxy]-2-(hydroxymethyl)-4-(3,4,5-trihydroxy-6-methyloxan-2-yl)oxy-5-(3,4,5-trihydroxyoxan-2-yl)oxyoxan-3-yl] (E)-3-(4-hydroxy-3-methoxyphenyl)prop-2-enoate	Saccharides	Saccharides	C35H46O19	769.15	2.77	[M-H]-	0.86	-	74184150	-	O=C(OC1C(OC(OCCC2=CC=C(O)C(O)=C2)C(OC3OCC(O)C(O)C3O)C1OC4OC(C)C(O)C(O)C4O)CO)C=CC5=CC=C(O)C(OC)=C5	301929	289716	569410	400198	465698	318776	546334	594230	595358	739124	958680	571791	503621	535044	538587	324748	153681	272836	431081	491773	444591
CPMB0812	1	[4-[4,5-dihydroxy-6-methyl-3-(3,4,5-trihydroxyoxan-2-yl)oxyoxan-2-yl]oxy-6-[2-(3,4-dihydroxyphenyl)ethoxy]-5-hydroxy-2-(hydroxymethyl)oxan-3-yl] (E)-3-(3,4-dihydroxyphenyl)prop-2-enoate	Saccharides	Saccharides	C34H44O19	757.256	4.602	[M+H]+	1	-	72726475	-	O=C(OC1C(OC(OCCC2=CC=C(O)C(O)=C2)C(O)C1OC3OC(C)C(O)C(O)C3OC4OCC(O)C(O)C4O)CO)C=CC5=CC=C(O)C(O)=C5	508549	353969	457163	431601	458727	537741	409271	478568	472311	515165	501493	577031	428717	369448	433956	518443	353457	437865	416566	490830	448435
CPMB0163	1	Galactinol	Saccharides	Saccharides	C12H22O11	377.085	0.8666	[M+Cl]-	0.9629	3687-64-7	11727586	-	C([C@@H]1[C@@H]([C@@H]([C@H]([C@H](O1)OC2[C@H]([C@H](C([C@H]([C@@H]2O)O)O)O)O)O)O)O)O	5.3831e+06	4.45695e+06	898726	868671	934604	1.26203e+06	2.30979e+06	2.14056e+06	8.46879e+06	2.76151e+06	1.21639e+06	8.79025e+06	1.47505e+06	2.76964e+06	1.68929e+06	5.66992e+06	2.08103e+06	2.24223e+06	4.48297e+06	4.46324e+06	4466851
CPMB0169	1	Sucrose	Saccharides	Saccharides	C12H22O11	341.109	0.886	[M-H]-	0.946	57-50-1	5988	C00089	C([C@@H]1[C@H]([C@@H]([C@H]([C@H](O1)O[C@]2([C@H]([C@@H]([C@H](O2)CO)O)O)CO)O)O)O)O	8.8853e+06	1.56585e+07	1.11317e+07	2.29456e+07	9.58517e+06	9.49447e+06	1.08723e+07	2.53269e+07	1.35368e+07	3.15073e+07	1.12529e+07	2.31863e+07	9.2486e+06	8.34895e+06	1.10695e+07	9.36302e+06	1.44896e+07	1.18635e+07	8.84148e+06	8.8057e+06	8.93024e+06
CPMB0176	1	Glucose	Saccharides	Saccharides	C6H12O6	179.056	1.0225	[M-H]-	0.9471	-	5793	C00031	C([C@@H]1[C@H]([C@@H]([C@H](C(O1)O)O)O)O)O	1.06373e+06	2.10646e+06	999399	820751	644553	978657	1.36317e+06	1.37919e+06	1.35798e+06	2.27903e+06	1.94589e+06	2.1806e+06	2.01931e+06	2.28294e+06	2.06774e+06	1.51569e+06	1.28837e+06	665656	1.79757e+06	1.79492e+06	1.83082e+06
CPMB0216	1	Dambonitol	Saccharides	Saccharides	C8H16O6	207.087	1.141	[M-H]-	0.9049	523-94-4	21627888	-	CO[C@@H]1[C@H](C([C@H]([C@@H](C1O)OC)O)O)O	42009.1	3040.31	37212.2	50920.1	160139	20207.7	28225	6895.44	25963.8	39793.4	319167	94344.1	1583.75	5012.15	885.46	162583	125980	81198	54861.8	54862.3	54413.9
CPMB0267	1	Maltitol	Saccharides	Saccharides	C12H24O11	344.134	1.833	[M-]-	0.6559	585-88-6	493591	-	C([C@@H]1[C@H]([C@@H]([C@H]([C@H](O1)O[C@H]([C@@H](CO)O)[C@@H]([C@H](CO)O)O)O)O)O)O	4876.39	16680.2	4447.6	21523.4	10082.3	25730.7	5059.38	13771.6	32741	12445.9	29135.7	14349.5	1919.06	5801.72	3816.17	10020.2	17390	17925.4	21581.9	21354.7	21358.7
CPMB0537	1	Glucoheptonic acid	Saccharides	Saccharides	C7H14O8	244.096	3.4875	[M+NH4]+	0.6459	87-74-1	25588	-	C([C@H]([C@H]([C@@H]([C@H]([C@H](C(=O)O)O)O)O)O)O)O	194.25	1685.4	102.75	9159.93	15260.9	27844.9	3270.36	17040.2	18797.2	1919.33	47738.3	7064.65	879.53	1098.81	557.97	1148.13	3308.86	82.48	6334.1	6462.87	5781.57
CPMB1030	1	Lauryl glucoside	Saccharides	Saccharides	C18H36O6	329.233	5.8594	[M-H2O-H]-	0.6197	59122-55-3	93321	-	CCCCCCCCCCCCO[C@H]1[C@@H]([C@H]([C@@H]([C@H](O1)CO)O)O)O	1.48652e+06	2.06635e+06	239564	985410	2.52639e+06	1.82448e+06	6.32151e+06	4.37095e+06	2.50261e+06	6.84809e+06	1.14114e+06	9.42102e+06	2.62158e+06	4.82435e+06	3.00292e+06	2.51787e+06	3.60721e+06	6.78375e+06	3.98604e+06	3.88734e+06	3.89647e+06
CPMB1188	1	(x)-2-Heptanol glucoside	Saccharides	Saccharides	C13H26O6	277.166	7.167	[M-H]-	0.9962	-	14138808	-	CCCCCC(C)OC1C(C(C(C(O1)CO)O)O)O	310341	365173	183390	224209	207395	208724	199040	181283	291308	252384	243757	321349	241276	177741	189200	159748	357600	272000	270950	261845	271953
CPMB1191	1	Gamabufotalin	Saponins	Saponins	C24H34O5	403.232	7.26	[M+H]+	0.81	-	521198	C16962	O=C1OC=C(C=C1)C2CCC3(O)C4CCC5CC(O)CCC5(C)C4C(O)CC23C	274457	362216	300556	225977	143731	181334	150012	136852	99807	698893	696942	886846	284143	222790	193117	230895	323770	293847	276238	259913	304598
CPMB1174	1	Cholest-4,6-Dien-3-One	Saponins	Saponins	C27H42O	383.279	6.952	[M+H]+	0.76	-	273688	-	O=C1C=C2C=CC3C(CCC4(C)C3CCC4C(C)CCCC(C)C)C2(C)CC1	21776	12270	17737	273681	215834	215785	288632	187917	195244	2033758	989225	748621	60354	66888	80398	79000	56164	114553	281838	217070	269372
CPMB1180	1	Methyl Deoxycholate	Saponins	Saponins	C25H42O4	407.315	7.069	[M+H]+	0.86	-	95608	-	O=C(OC)CCC(C)C1CCC2C3CCC4CC(O)CCC4(C)C3CC(O)C12C	720898	408300	310992	432917	764719	745347	589923	631420	565738	1963582	2322120	3582030	665615	276760	483997	430024	200055	229791	326	800	2098
CPMB1171	1	19-Norandrosterone	Saponins	Saponins	C18H28O2	277.216	6.929	[M+H]+	1	1225-01-0	9548753	-	O[C@@H]1CC[C@@]2([H])[C@](CC[C@]3([H])[C@]2([H])CC[C@@]4(C)[C@@]3([H])CCC4=O)([H])C1	1451090	1666832	1184613	800653	1674621	1429159	4802421	3475143	1747867	7832342	1848469	8176986	1575233	3067482	1726034	2451423	3345767	4128695	2937414	2668904	2887955
CPMB0619	1	Prednisolone_Tebutate	Saponins	Saponins	C27H38O6	459.278	3.871	[M+H]+	1	-	4898	-	[H]C([H])(C(C([H])([H])[H])(C([H])([H])[H])C([H])([H])[H])C(OC([H])([H])C(=O)C(O[H])(C4([H])[H])C(C([H])([H])[H])(C3([H])[H])C(C([H])([H])4)([H])C([H])(C([H])(C3([H])O[H])1)C(C(C(=C([H])2)C1(C([H])=C(C2=O)[H])C([H])([H])[H])([H])[H])([H])[H])=O	168593	178687	196672	182790	230250	147680	182695	193933	193297	209606	183026	247692	128662	160024	211775	136737	76285	76751	131451	162987	140476
CPMB0219	1	5,6-dibenzoyloxy-7-methyl-1-[3,4,5-trihydroxy-6-(hydroxymethyl)oxan-2-yl]oxy-1,4a,5,6,7,7a-hexahydrocyclopenta[c]pyran-4-carboxylic acid	Saponins	Saponins	C30H32O13	645.189	1.147	[M+HCOO]-	1	-	45360248	-	CC1C(OC(=O)C2=CC=CC=C2)C(OC(=O)C3=CC=CC=C3)C4C1C(OC5OC(CO)C(O)C(O)C5O)OC=C4C(O)=O	599885	486975	807307	399472	457013	687063	697122	637604	526255	1446002	1155166	909083	482648	248430	410382	354740	257725	309508	634912	568980	639123
CPMB0242	1	methyl (1S,4aS,7aS)-5'-oxo-1-[(2S,3R,4S,5S,6R)-3,4,5-trihydroxy-6-(hydroxymethyl)oxan-2-yl]oxy-4'-[(1S)-1-[(E)-3-[4-[(2S,3R,4S,5S,6R)-3,4,5-trihydroxy-6-(hydroxymethyl)oxan-2-yl]oxyphenyl]prop-2-enoyl]oxyethyl]spiro[4a,7a-dihydro-1H-cyclopenta[c]pyran-7,2'-furan]-4-carboxylate	Saponins	Saponins	C36H42O19	777.232	1.351	[M-H]-	1	80396-57-2	3563944	-	CC(C1=CC2(C=CC3C2C(OC=C3C(=O)OC)OC4C(C(C(C(O4)CO)O)O)O)OC1=O)OC(=O)C=CC5=CC=C(C=C5)OC6C(C(C(C(O6)CO)O)O)O	792191	635253	1643761	2190382	1578844	1436997	1752068	1563192	1849261	3024822	1879911	2740473	1590278	1417106	1718891	1798290	1169651	1638699	1569612	1620972	1653657
CPMB1129	1	26-(acetylamino)-22-oxo-16,23-cyclocholesta-5,16(23)-dien-3-yl acetate	Saponins	Saponins	C31H45NO4	518.325	6.469	[M+Na]+	0.71	-	5152426	-	O=C(OC1CC2=CCC3C4CC5=C(C(=O)C(C)C5C4(C)CCC3C2(C)CC1)CC(C)CNC(=O)C)C	657405	25860	62071	107963	239753	466031	87686	118443	349364	344369	524085	139246	275145	2378	236979	286686	44271	9689	200705	185784	199845
CPMB1160	1	3a,6a,7b,12a-(OH)4-5a-cholanic acid	Saponins	Saponins	C24H40O6	425.288	6.803	[M+H]+	0.9	-	5283903	-	[H][C@]12C[C@H](O)CC[C@]1(C)[C@@H]3[C@@]([C@H](CC[C@@H]4[C@@H](CCC(O)=O)C)[C@]4(C)[C@@H](O)C3)([H])[C@@H](O)[C@@H]2O	226057	140301	317885	121418	132499	224712	139775	141443	103655	516663	125287	335011	94218	58151	106179	140909	86406	60434	152759	160062	151586
CPMB1288	1	[12-hydroxy-6-(hydroxymethyl)-10-methyl-2-(4-methylpent-3-enyl)dodeca-2,6,10-trienyl] acetate	Terpenoids	Terpenoids	C22H36O4	363.251	8.745	[M-H]-	1	-	45359587	-	O=C(OCC(=CCCC(=CCCC(=CCO)C)CO)CCC=C(C)C)C	182719	295437	242860	188921	196705	247413	344588	249160	222968	357799	448973	281246	264483	289303	256276	200332	153573	202843	285950	260043	260498
CPMB0586	1	[(4R,6R,7R)-3,3,7,9-tetramethyl-6-[(Z)-2-methylbut-2-enoyl]oxy-11-oxo-4-tricyclo[5.4.0.02,8]undec-9-enyl] (Z)-2-methylbut-2-enoate	Terpenoids	Terpenoids	C25H34O5	415.254	3.686	[M+H]+	1	-	23928004	-	C\C=C(C)/C(=O)O[C@@H]1C[C@@H](OC(=O)\C(C)=C/C)[C@]2(C)C\3C(C2C(=O)\C=C3C)C1(C)C	297158	336166	345738	294544	394731	239109	269998	303674	289045	381526	249960	450041	210093	239087	316737	242630	133345	142851	237739	260773	230241
CPMB1241	1	Axistatin1/2	Terpenoids	Terpenoids	C26H41N5O	440.337	7.847	[M+H]+	0.67	-	145997941	-	C/C(CCC1(C(CCC2(C(C)=CCCC12)C)C)C)=C/CN(C(C(NC)=NC=N3)=C3N)C=O	50557	72031	99548	228421	177475	197750	116879	151292	227250	202105	518121	172167	104612	121522	86578	27172	32461	28365	204387	165586	175477
CPMB0981	1	[(E,6R)-6-hydroxy-6-[(2S,8S,9R,10R,13R,14S,16R)-16-hydroxy-4,4,9,13,14-pentamethyl-3,11-dioxo-2-[(2S,3R,4S,5S,6R)-3,4,5-trihydroxy-6-(hydroxymethyl)oxan-2-yl]oxy-2,7,8,10,12,15,16,17-octahydro-1H-cyclopenta[a]phenanthren-17-yl]-2-methyl-5-oxohept-3-en-2-yl] acetate	Terpenoids	Terpenoids	C38H56O13	765.38	5.524	[M+HCOO]-	0.95	-	72968961	-	CC(=O)OC(C)(C)C=CC(=O)C(C)(C1C(CC2(C1(CC(=O)C3(C2CC=C4C3CC(C(=O)C4(C)C)OC5C(C(C(C(O5)CO)O)O)O)C)C)C)O)O	82099	47027	91874	180836	175457	165991	183913	229099	189591	1739933	2009123	1684514	1289598	1163966	1257417	1164523	956082	1142798	757012	784766	946207
CPMB1143	1	Dimethylcurcumin	Terpenoids	Terpenoids	C23H24O6	419.133	6.664	[M+Na]+	1	-	53393977	-	O=C(C=CC1=CC=C(OC)C(OC)=C1)CC(=O)C=CC2=CC=C(OC)C(OC)=C2	2472647	2620021	1784142	7103037	4446798	3908047	3906341	4327027	7141813	27814767	39172041	35918847	1113268	1192431	904842	4330011	4090354	3944056	5309601	5065599	5258431
CPMB0615	1	Fenpyroximate	Terpenoids	Terpenoids	C24H27N3O4	422.2	3.849	[M+H]+	0.62	-	107760	-	CC1=NN(C(=C1C=NOCC2=CC=C(C=C2)C(=O)OC(C)(C)C)OC3=CC=CC=C3)C	165388	25434	123430	93721	116429	141146	109874	90407	131438	178244	310116	297043	209382	191802	156017	113777	142487	126675	208636	136585	145671
CPMB0440	1	[(2S,3R,4S,5S,6R)-3,4,5-trihydroxy-6-(hydroxymethyl)oxan-2-yl] (2S,4aS,6aR,10aS,10bS)-2-(furan-3-yl)-6a,10b-dimethyl-4-oxo-1,2,4a,5,6,9,10,10a-octahydrobenzo[f]isochromene-7-carboxylate	Terpenoids	Terpenoids	C26H34O10	524.247	3.064	[M+NH4]+	0.86	-	85446210	-	O=C(OC1OC(CO)C(O)C(O)C1O)C2=CCCC3C2(C)CCC4C(=O)OC(C5=COC=C5)CC43C	176059	95000	94349	86166	94010	285028	449765	386000	392413	580723	3327124	700593	449994	672190	558718	292783	211981	249664	558130	562666	565498
CPMB0723	1	Teucroxide	Terpenoids	Terpenoids	C20H26O7	377.171	4.278	[M-H]-	0.86	87587-49-3	14021452	-	O=C1OC(C2=COC=C2)CC13C(C)CC(O)C45COC5(CO)CC(O)CC34	108409	123429	66884	38286	113485	180271	183928	238279	373319	297614	1638681	359137	183113	181742	206545	563207	444452	545065	332645	330859	331323
CPMB0041	1	1,4a-dimethyl-9-oxo-7-propan-2-yl-3,4,10,10a-tetrahydro-2H-phenanthrene-1-carboxylic acid	Terpenoids	Terpenoids	C20H26O3	337.172	0.636	[M+Na]+	0.81	-	10018535	-	O=C(O)C1(C)CCCC2(C3=CC=C(C=C3C(=O)CC12)C(C)C)C	992365	1390849	283579	229691	260455	2447418	2308564	2295462	1378360	4050300	3453683	2135362	338055	218175	150192	124938	129123	148053	1170392	1108106	1173061
CPMB0319	1	(E)-3-(acetyloxymethyl)-5-(2-formyl-4-hydroxy-5,5,8a-trimethyl-1,4,4a,6,7,8-hexahydronaphthalen-1-yl)pent-2-enoic acid	Terpenoids	Terpenoids	C22H32O6	393.222	2.244	[M+H]+	0.76	-	45359952	-	CC(=O)OC\C(CCC1C(C=O)=CC(O)C2C(C)(C)CCCC12C)=C\C(O)=O	147689	862175	207671	166045	293441	170807	329917	317593	176235	286141	782663	317275	346456	329595	222442	75706	39051	77893	264602	285291	267351
CPMB0351	1	Euphorbiasteroid	Terpenoids	Terpenoids	C32H40O8	591.179	2.433	[M+H]+	0.95	-	72763974	-	O=C(OC1C2C(OC(=O)CC=3C=CC=CC3)C(C)CC2(OC(=O)C)C(=O)C(=CC4C(CCC51OC5)C4(C)C)C)C	111955	74589	293114	301678	554794	155986	275762	634910	1646696	506802	2521200	360204	361888	319285	291851	622814	422258	355091	517797	567261	569124
CPMB0424	1	Dehydroabietamide	Terpenoids	Terpenoids	C20H29NO	300.201	2.943	[M+NH4]+	0.9	-	3983547	-	N=C(O)C1(C)CCCC2(C3=CC=C(C=C3CCC12)C(C)C)C	156170	167167	128475	221025	146887	152622	187204	137679	113121	364300	92882	312284	150573	138332	173096	142178	248024	86940	172392	175883	173979
CPMB1151	1	5-(5-methoxycarbonyl-5,8a-dimethyl-2-methylidene-3,4,4a,6,7,8-hexahydro-1H-naphthalen-1-yl)-3-methylpentanoic acid	Terpenoids	Terpenoids	C21H34O4	351.253	6.741	[M+H]+	0.95	-	13250758	-	O=C(O)CC(C)CCC1C(=C)CCC2C(C(=O)OC)(C)CCCC12C	321187	184949	177300	131909	151285	139177	297493	419929	168630	1419882	86359	1854885	109734	246695	94896	152021	245143	380917	305371	266054	255838
CPMB1234	1	[5-(5,5,8a-trimethyl-2-methylidene-7-oxo-1,3,4,4a,6,8-hexahydronaphthalen-1-yl)-3-methylpentyl] acetate	Terpenoids	Terpenoids	C22H36O3	349.273	7.788	[M+H]+	0.86	-	75368758	-	CC(CCOC(C)=O)CCC1C(=C)CCC2C(C)(C)CC(=O)CC12C	29520	35616	12714	755002	836045	729026	870743	667768	1222253	1638586	1378898	879404	394722	449018	357820	318419	177244	376711	645404	666454	752712
CPMB0403	1	[5-formyl-4,8-dihydroxy-3-(3-methoxy-3-oxoprop-1-en-2-yl)-8a-methyl-2,3,4,4a,5,6,7,8-octahydro-1H-naphthalen-2-yl] 3,4-dihydroxy-2-methylidenebutanoate	Terpenoids	Terpenoids	C21H30O9	427.197	2.859	[M+H-H2O]+	1	-	45782957	-	COC(=O)C(=C)C1C(O)C2C(CCC(O)C2(C)CC1OC(=O)C(=C)C(O)CO)C=O	649442	1010115	710955	466899	571828	400003	416362	611412	592950	738246	1281162	917443	592375	481825	513948	762324	836463	682604	644156	639304	673976
CPMB1190	1	Methyl 2-[1,3,8-trihydroxy-8-(hydroxymethyl)-4a-methyl-5-oxo-2,3,4,6,7,8a-hexahydro-1H-naphthalen-2-yl]prop-2-enoate	Terpenoids	Terpenoids	C16H24O7	329.16	7.259	[M+H]+	0.81	-	56776380	-	COC(=O)C(=C)C1C(O)CC2(C)C(C1O)C(O)(CO)CCC2=O	141565	203046	169153	173279	94627	117183	121625	85075	93103	491714	502102	524180	163039	120677	120983	195122	232308	190062	182425	131843	211723
CPMB0401	1	α-Santonin	Terpenoids	Terpenoids	C15H18O3	247.132	2.859	[M+H-H2O]+	0.9	-	736052	-	O=C1C=CC2(C(=C1C)C3OC(=O)C(C)C3CC2)C	205016	210549	212151	129359	151155	128499	146380	156770	183712	176866	289896	212478	195754	165199	170097	243078	193631	194995	199576	199489	192056
CPMB0927	1	Santonin	Terpenoids	Terpenoids	C15H18O3	247.132	5.185	[M+H]+	1	-	155908438	-	O=C(C=3)C(C)=C([C@](C)(C3)2)[C@]([H])(O1)[C@]([H])(CC2)C(C)C(=O)1	478200	819333	483413	390943	223451	321539	381543	335159	443858	2749689	4214463	2325964	1666455	2167491	2119592	684345	788079	834645	1222643	1241383	1206259
CPMB1070	1	Ginkgolide A	Terpenoids	Terpenoids	C20H24O9	431.133	6.083	[M+Na]+	0.95	-	115221	-	O=C1OC2OC34C(=O)OC5CC(C(C)(C)C)C2(C1O)C54CC6OC(=O)C(C)C63O	511192	572309	312720	66954	121559	173501	128026	123658	82942	368331	43613	869078	102552	81691	75778	96447	92795	85286	141216	159632	154873
CPMB0914	1	Gedunin	Terpenoids	Terpenoids	C28H34O7	481.219	5.069	[M-H]-	0.57	-	3458	-	O=C(OC1CC2C(C=CC(=O)C2(C)C)(C)C3CCC4(C)C(OC(=O)C5OC54C13C)C6=COC=C6)C	211810	245715	255281	97457	236709	121575	391654	406713	208365	553384	133507	531675	304507	309798	355973	214414	251824	477288	249669	276536	255857
CPMB0924	1	[12-acetyloxy-6-(furan-3-yl)-14-hydroxy-1,7,11,15,15-pentamethyl-5-oxo-3-oxapentacyclo[8.8.0.02,4.02,7.011,16]octadecan-18-yl] acetate	Terpenoids	Terpenoids	C30H40O8	529.276	5.179	[M+H]+	0.52	-	45359823	-	O=C(OC1CC(O)C(C)(C)C2CC(OC(=O)C)C3(C)C(CCC4(C)C(C(=O)C5OC543)C6=COC=C6)C12C)C	18915	54799	23167	12711	2587	11116	17007	14440	16353	601539	1059969	500266	266360	313798	358407	44693	37505	62205	128909	135887	144990
CPMB0482	1	[5-acetyloxy-3-(hydroxymethyl)-2-oxo-6-propan-2-ylcyclohex-3-en-1-yl] 3-methylpentanoate	Terpenoids	Terpenoids	C18H28O6	379.149	3.246	[M+K]+	0.95	-	44715773	-	O=C(OC1C=C(C(=O)C(OC(=O)CC(C)CC)C1C(C)C)CO)C	232390	197375	1162688	192010	406254	485698	160842	543325	438661	578242	743933	515450	154762	83228	119619	715181	499673	592691	410934	453179	430775
CPMB1169	1	MENTHOL(-)	Terpenoids	Terpenoids	C10H20O	179.142	6.926	[M+Na]+	1	-	1254	-	OC1CC(C)CCC1C(C)C	80627	115021	71090	58193	126644	128998	485393	322245	128222	779241	110444	843105	125424	266430	143569	223818	290409	380034	258117	224331	260713
CPMB0850	1	(26E,30E,34E)-2,6,10,14,18,22,26,30,34-nonamethyl-36-[(2S,3S,4S,5S,6R)-3,4,5-trihydroxy-6-(hydroxymethyl)oxan-2-yl]oxyhexatriaconta-2,26,30,34-tetraene-6,10,14,18,22-pentol	Terpenoids	Terpenoids	C51H94O11	905.68	4.785	[M+Na]+	1	-	44715335	-	CC(C)=CCCC(C)(O)CCCC(C)(O)CCCC(C)(O)CCCC(C)(O)CCCC(C)(O)CCC\C(C)=C\CC\C(C)=C\CC\C(C)=C\CO[C@H]1O[C@H](CO)[C@@H](O)[C@H](O)[C@@H]1O	1823993	1936663	2000972	1287170	1431048	1438514	1326717	1380798	1109284	2155901	1663068	1781493	1903167	1499182	1747340	1700279	1900182	1316181	1782407	1750516	1842379
CPMB1242	1	(1-acetyloxy-3-hydroxy-6,8a-dimethyl-7-oxo-3-propan-2-yl-2,3a,4,8-tetrahydro-1H-azulen-4-yl) 4-hydroxybenzoate	Terpenoids	Terpenoids	C24H30O7	429.195	7.852	[M-H]-	1	-	45783159	-	O=C(OC1C=C(C(=O)CC2(C)C(OC(=O)C)CC(O)(C(C)C)C12)C)C3=CC=C(O)C=C3	1006439	1717289	1335071	1462421	898874	1129992	1089392	1071856	765255	1258851	1230879	1466431	875507	864435	1163717	890016	1192878	1379024	1202902	1369325	1238982
CPMB0028	1	atractyloside A	Terpenoids	Terpenoids	C21H36O10	471.218	0.599	[M+Na]+	0.52	-	14507473	-	O=C1CC2C(CC(CCC2(O)CO)C(OC3OC(CO)C(O)C(O)C3O)(C)C)C1(O)C	215637	188015	139487	26692	53521	228254	89926	126038	38936	300431	112882	202127	50657	28092	43780	14076	10017	9844	102031	83622	91288
CPMB0205	1	methyl (4S,5Z,6S)-5-(2-hydroxyethylidene)-4-[2-[2-(4-hydroxyphenyl)ethoxy]-2-oxoethyl]-6-[(2S,3R,4S,5S,6R)-3,4,5-trihydroxy-6-(hydroxymethyl)oxan-2-yl]oxy-4H-pyran-3-carboxylate	Terpenoids	Terpenoids	C25H32O13	585.177	1.114	[M+HCOO]-	0.52	-	23786392	-	COC(=O)\C1=C\O[C@@H](O[C@@H]2O[C@H](CO)[C@@H](O)[C@H](O)[C@H]2O)\C(=C/CO)[C@@H]1CC(=O)OCCC3=CC=C(O)C=C3	73899	108297	101011	56078	55533	42220	100727	89060	62052	147458	49346	125337	87005	59327	97908	60536	79971	93108	81602	83994	85590
CPMB0774	1	(5Z)-4-(carboxymethyl)-5-[2-[(E)-3-(4-hydroxyphenyl)prop-2-enoyl]oxyethylidene]-6-[3,4,5-trihydroxy-6-(hydroxymethyl)oxan-2-yl]oxy-4H-pyran-3-carboxylic acid	Terpenoids	Terpenoids	C25H28O14	553.153	4.472	[M+H]+	0.71	-	75536008	-	OCC1OC(OC2OC=C(C(CC(O)=O)\C2=C\COC(=O)\C=C\C3=CC=C(O)C=C3)C(O)=O)C(O)C(O)C1O	27988	25278	24603	231382	174924	119409	112491	137650	207038	172032	272283	198301	97610	108603	87963	43622	50703	44499	109780	106072	100996
CPMB0912	1	Jaslanceoside B	Terpenoids	Terpenoids	C26H30O14	567.17	5.061	[M+H]+	0.76	188300-82-5	45359788	-	COC(=O)C[C@H]1\C(=C\COC(=O)\C=C\C2=CC=C(O)C=C2)[C@H](O[C@@H]3O[C@H](CO)[C@@H](O)[C@H](O)[C@H]3O)OC=C1C(O)=O	117844	169398	62815	217416	150067	133985	137734	152637	216546	340373	548126	316419	65500	97584	82021	59521	63578	48471	155618	182265	154246
CPMB0277	1	methyl 11-ethyl-12-oxo-7,9,13-trioxatetracyclo[6.5.1.01,10.04,14]tetradeca-2,5-diene-5-carboxylate	Terpenoids	Terpenoids	C15H16O6	310.127	1.921	[M+NH4]+	1	-	76551325	-	O=C(OC)C1=COC2OC3C(C(=O)OC43C=CC1C24)CC	4618283	4577189	3115996	5611207	3519330	7820608	2010303	7798617	8732582	3898729	26344671	6175740	2655007	2113190	2338772	5787213	3082554	4971993	5594490	5999824	5626218
CPMB0549	1	Ginsenoside Rb1	Terpenoids	Terpenoids	C54H92O23	1109.3	3.551	[M-H]-	1	-	432524	-	OCC1OC(OCC2OC(OC(C)(CCC=C(C)C)C3CCC4(C)C3C(O)CC5C6(C)CCC(OC7OC(CO)C(O)C(O)C7OC8OC(CO)C(O)C(O)C8O)C(C)(C)C6CCC54C)C(O)C(O)C2O)C(O)C(O)C1O	200247	358835	619930	215234	153973	260244	311566	334890	186126	4791150	5088878	4883540	122343	184145	151892	265027	138473	200453	847178	920800	930534
CPMB1115	1	Hederagenin base -2H + 1O, O-AcetylHex	Terpenoids	Terpenoids	C38H58O11	735.381	6.378	[M+HCOO]-	0.95	-	139292147	-	CC(=O)OCC1OC(OC2CCC3(C)C(CCC4(C)C3C(=O)C=C3C5CC(C)(CCC5(C)CCC43C)C(O)=O)C2(C)CO)C(O)C(O)C1O	471466	74240	300904	242902	390606	639732	96101	212816	181193	252369	825557	160330	337224	136456	463113	325781	250051	153123	369374	357497	381840
CPMB1220	1	12-Oxospirostan-3-yl acetate	Terpenoids	Terpenoids	C29H44O5	473.318	7.705	[M+H]+	0.81	-	225767	-	O=C(OC1CCC2(C)C(CCC3C2CC(=O)C4(C)C3CC5OC6(OCC(C)CC6)C(C)C54)C1)C	173292	238893	204633	173328	114651	136064	151417	133261	108092	279624	351540	275798	198576	171091	190345	175805	164874	145571	96849	65198	84825
CPMB1259	1	Alisol B	Terpenoids	Terpenoids	C30H48O4	473.361	8.241	[M+H]+	0.86	-	15558617	-	O=C1CCC2(C)C(CCC3(C)C2C(O)CC4=C(CCC43C)C(C)CC(O)C5OC5(C)C)C1(C)C	537861	210631	280685	398265	693145	1373642	753800	788347	659512	1061861	639970	1268483	532605	343390	524127	511776	271196	312413	35407	58803	48450
CPMB1144	1	Dereplicator Identification - (2R)-β,β-Caroten-2-ol	Terpenoids	Terpenoids	C40H56O	553.425	6.689	[M+H]+	0.81	-	14333369	-	C\C(\C=C\C=C(/C)\C=C\C1=C(C)CCCC1(C)C)=C/C=C/C=C(\C)/C=C/C=C(\C)/C=C/C1=C(C)CC[C@@H](O)C1(C)C	133768	60839	76278	6899	8623	21514	125100	104426	121682	282698	73672	301513	52489	118128	49628	193650	161210	299720	93822	98811	98503
CPMB1200	1	Anhydrorhodovibrin	Terpenoids	Terpenoids	C41H58O	566.464	7.414	[M+H]+	0.52	5085-16-5	132993919	-	C(=CC(C)=CC=CC(C)=CC=CC(=CC=CC=C(C=CC=C(C)C=CC=C(C)CCCC(C)(C)OC)C)C)C=C(C)C	147909	97930	153262	120128	142769	113496	196255	91728	135637	184558	220091	233244	148364	134845	180240	147358	124550	139335	9802	42153	44593
CPMB0158	2	N-(2,4-dimethylphenyl)formamide	Alcohol and amines	Alcohol and amines	C9H11NO	150.091	0.857	[M+H]+	0.95	-	92363	-	CC1=C(NC([H])=O)C=CC(C)=C1	24883572	14866957	25015127	59464787	57758499	31240234	82265961	51704168	81534953	39992293	72903771	45917956	88890148	47757918	28951063	22794780	19562388	29516175	42840049	42571991	24697306
CPMB0517	2	Garamycin solution	Alcohol and amines	Alcohol and amines	C21H45N5O11S	593.314	3.424	[M+NH4]+	0.71	-	44134730	-	O=S(=O)(O)O.OC1C(OCC(O)(C)C1NC)OC2C(O)C(OC3OC(CCC3N)C(NC)C)C(N)CC2N	58022	67835	78425	106026	102041	86249	107634	109423	140077	75072	61734	69284	101509	90383	90093	120602	114610	101496	105402	79071	98676
CPMB0581	2	4-ethyl-N-[2-methyl-5-[[4-(3-methylbutyl)piperazin-1-yl]methyl]phenyl]benzenesulfonamide	Alcohol and amines	Alcohol and amines	C25H37N3O2S	444.258	3.667	[M+H]+	0.81	-	70685082	-	CCC1=CC=C(C=C1)S(=O)(=O)NC2=C(C=CC(=C2)CN3CCN(CC3)CCC(C)C)C	177059	291945	131280	159107	870498	750628	3125010	2820396	1887638	95420	303248	103100	635274	1088565	869872	822207	775356	573523	944988	914870	918986
CPMB0618	2	Anhydrobrazilic Acid	Alcohol and amines	Alcohol and amines	C12H10O5	252.087	3.867	[M+NH4]+	1	-	4303260	-	O=C(O)CC1=COC2=CC(OC)=CC=C2C1=O	372210	339054	467837	704391	779675	700426	468619	641661	1087225	146914	626209	149585	337635	438004	320932	225982	161242	175054	451596	459407	457156
CPMB0886	2	(2-hydroxy-11-methoxy-3,7,12,14,17,17,20,24,32-nonamethyl-6,25,29,31-tetraoxo-28-pyrrolidin-1-yl-8,16,18,33-tetraoxa-26-azapentacyclo[25.3.1.14,7.115,19.05,30]tritriaconta-1(30),2,4,9,21,23,27-heptaen-13-yl) acetate	Alcohol and amines	Alcohol and amines	C44H56N2O12	805.328	4.942	[M+H]+	0.57	-	3806604	-	O=C(OC1C(C)C(OC)C=COC2(OC3=C(C2=O)C=4C(=O)C(=C(NC(=O)C(=CC=CC(C)C5OC(OC(C1C)C5C)(C)C)C)C(=O)C4C(O)=C3C)N6CCCC6)C)C	4611	38869	133093	236615	376951	262850	178582	182507	116656	127199	106366	86141	16382	12012	15025	32345	24858	149798	141970	145111	127117
CPMB0289	2	N-cyclopropyl-2-[(19-oxo-6-prop-2-enyl-1,11-diazapentacyclo[10.7.1.02,7.08,20.013,18]icosa-2(7),3,5,8(20),9,11,13,15,17-nonaen-5-yl)oxy]acetamide	Alkaloids	Alkaloids	C26H21N3O3	424.175	2.014	[M+H]+	0.86	-	16408086	-	O=C(NC1CC1)COC2=CC=C3C(C=4C=CN=C5C=6C=CC=CC6C(=O)N3C54)=C2CC=C	220427	146639	139155	147642	474909	340374	485926	625821	590058	211196	217934	196938	412109	239301	321534	464941	617494	323778	347299	377193	329661
CPMB0298	2	Nitrarine	Alkaloids	Alkaloids	C20H25N3	308.206	2.104	[M+H]+	0.95	-	129895246	-	C1C[C@H]2[C@H]3CC[C@@H]([C@H]2NC1)[C@H]4N3CCC5=C4NC6=CC=CC=C56	363672	351911	177604	225665	400430	706305	632209	496977	354705	325798	351454	201087	485481	417125	534315	225594	141237	119550	333095	344159	346562
CPMB0391	2	Lasiocarpine N-oxide	Alkaloids	Alkaloids	C21H33NO8	428.225	2.791	[M+H]+	0.76	-	5458800	-	C/C=C(/C)\C(=O)O[C@H]1CC[N+]2([C@@H]1C(=CC2)COC(=O)[C@@]([C@H](C)OC)(C(C)(C)O)O)[O-]	0	635181	0	167210	176244	387933	485597	456036	615711	24710	0	62594	359874	299436	303216	214270	300841	192866	289465	270294	228196
CPMB0840	2	Syrosingopine	Alkaloids	Alkaloids	C35H42N2O11	711.289	4.72	[M+HCOO]-	1	-	5367	-	CCOC(=O)OC1=C(OC)C=C(C=C1OC)C(=O)OC1CC2CN3CCC4=C(NC5=C4C=CC(OC)=C5)C3CC2C(C1OC)C(=O)OC	847562	868894	4923920	27696366	13965327	22168387	29104273	24607820	23365611	7365266	20903589	15294640	11845676	24227651	21052154	16858057	6530830	10725623	16074488	15659277	16177582
CPMB1233	2	Solasodin	Alkaloids	Alkaloids	C27H43NO2	414.357	7.787	[M+H-H2O]+	0.95	126-17-0	442985	-	C[C@@H]1CC[C@@]2([C@H]([C@H]3[C@@H](O2)C[C@@H]4[C@@]3(CC[C@H]5[C@H]4CC=C6[C@@]5(CC[C@@H](C6)O)C)C)C)NC1	105332	199252	571446	2100770	665154	845868	550013	514024	222687	675542	975544	462503	538953	495497	464107	52150	286741	308036	731372	738760	807353
CPMB1249	2	Salasodine	Alkaloids	Alkaloids	C27H43NO2	431.351	7.974	[M+NH4]+	0.71	-	5250	C10822	OC1CC2=CCC3C(CCC4(C)C3CC5OC6(NCC(C)CC6)C(C)C54)C2(C)CC1	77244	267813	65516	450998	467659	329182	982186	554641	214690	381360	216797	342179	269434	469541	406937	447269	488124	466283	360459	392953	1066547
CPMB1274	2	BCP20999	Alkaloids	Alkaloids	C25H32N2O6	457.233	8.701	[M+H]+	0.86	57794-53-3	425978	C01626	CCC12C=CCN3C1C4(CC3)C(C(C2OC(=O)C)(C(=O)OC)O)N(C5=C4C=CC(=C5)OC)C	193106	190762	86926	266085	202896	239507	212656	170186	162364	153256	91773	171967	145969	122276	153914	132735	148569	114179	14888	31115	17159
CPMB0140	2	2-(4-aminotetrahydro-2H-pyran-4-yl)acetic acid	Amino acids and derivatives	Amino acids and derivatives	C7H13NO3	160.096	0.809	[M+H]+	1	-	18379269	-	O=C(O)CC1(N)CCOCC1	6127496	6522611	6679546	4478950	5074623	6631834	8054090	7461618	5779236	2866187	4138138	2733489	5848388	7019561	6830247	5648195	6213442	5658302	6314725	6191244	5980964
CPMB0292	2	Clavulanic acid	Amino acids and derivatives	Amino acids and derivatives	C8H9NO5	198.04	2.044	[M-H]-	0.81	-	5280980	C06662	C1[C@@H]2N(C1=O)[C@H](/C(=C/CO)/O2)C(=O)O	94852	139177	112511	53485	113018	97499	197941	132583	126318	45438	158469	66441	94648	116873	116381	74383	91797	117151	103486	101768	112123
CPMB0293	2	2-[[1-(4-nitrobenzoyl)pyrrolidine-2-carbonyl]amino]benzoic acid	Amino acids and derivatives	Amino acids and derivatives	C19H17N3O6	384.115	2.047	[M+H]+	1	-	45359181	-	O=C(O)C=1C=CC=CC1N=C(O)C2N(C(=O)C3=CC=C(C=C3)N(=O)=O)CCC2	226100	269540	260985	246628	636803	480128	499378	469021	337688	205112	433503	184941	388963	288989	346425	176963	122596	132462	289441	313529	304786
CPMB0306	2	3,4-Dihydroxyphenylalanine	Amino acids and derivatives	Amino acids and derivatives	C9H11NO4	198.075	2.166	[M+H]+	0.76	-	836	C00355	O=C(O)C(N)CC1=CC=C(O)C(O)=C1	193612	266439	156418	89223	180500	218718	330419	369176	221394	297120	90076	226854	140219	257234	203531	203528	148029	174640	203324	200926	203572
CPMB0407	2	DL-Cycloserine	Amino acids and derivatives	Amino acids and derivatives	C3H6N2O2	103.054	2.873	[M+H]+	0.71	68-39-3	401	C06682	OC1=NOCC1N	90060	87953	144903	186316	170231	111020	208384	107027	68944	48167	44244	48861	57266	121382	109090	108436	70876	114668	112397	112825	109535
CPMB0490	2	N-(4-methoxyphenyl)-4-(2-methylpropyl)-1,5-dioxo-2,3-dihydropyrrolo[1,2-a]quinazoline-3a-carboxamide	Amino acids and derivatives	Amino acids and derivatives	C23H25N3O4	408.18	3.285	[M+H]+	0.81	-	75269596	-	O=C1C=2C=CC=CC2N3C(=O)CCC3(C(=O)NC4=CC=C(OC)C=C4)N1CC(C)C	96134	45119	56596	200295	451196	173181	345217	454106	723024	145960	220800	102142	305028	240496	265201	208932	463939	150281	278433	272092	271334
CPMB0544	2	N-Acetyl-L-leucine	Amino acids and derivatives	Amino acids and derivatives	C8H15NO3	172.098	3.526	[M-H]-	0.86	1188-21-2	70912	C02710	CC(C)C[C@H](NC(C)=O)C(O)=O	153825	117002	115385	112300	169768	120719	182754	160960	226965	54599	76058	50435	142260	218293	137846	204293	154723	169097	142538	135191	142594
CPMB0574	2	3-(9,10-dimethoxy-5,11-dioxoisoindolo[2,1-a]quinazolin-6(5H,6aH,11H)-yl)-N-((tetrahydrofuran-2-yl)methyl)propanamide	Amino acids and derivatives	Amino acids and derivatives	C25H27N3O6	488.193	3.659	[M+Na]+	0.67	-	91638172	-	O=C1C=2C=CC=CC2N3C(=O)C4=C(OC)C(OC)=CC=C4C3N1CCC(=O)NCC5OCCC5	144357	79973	76824	81496	143179	106576	92550	198780	1233587	269504	507923	244053	176519	142702	131551	70068	73945	58463	225926	227810	216483
CPMB0612	2	Phenylacetylaspartic acid	Amino acids and derivatives	Amino acids and derivatives	C12H13NO5	250.072	3.845	[M-H]-	1	-	562665	-	O=C(O)CC(NC(=O)CC1=CC=CC=C1)C(=O)O	1179453	802948	1072119	1885128	2524943	2398420	1702518	2353456	4993432	358297	1888007	375021	1481621	1849905	1260417	856151	615492	768589	1534574	1498474	1464523
CPMB0614	2	N-acetylphenylalanine	Amino acids and derivatives	Amino acids and derivatives	C11H13NO3	206.083	3.849	[M-H]-	1	-	2000	-	O=C(O)C(N=C(O)C)CC=1C=CC=CC1	2489931	2028756	2596270	4122216	5005849	4759913	3397646	4689205	8392495	962312	4197939	935903	2725026	3317640	2367676	1711045	1272878	1548733	3192285	3073636	3084152
CPMB0617	2	N-Cinnamylglycine	Amino acids and derivatives	Amino acids and derivatives	C11H11NO3	206.081	3.866	[M+H]+	1	16534-24-0	709625	-	c1ccc(cc1)/C=C/C(=NCC(=O)O)O	499666	470395	596926	898013	949987	840258	581781	830754	1299310	212429	770344	215157	399817	535068	388017	281001	214902	234765	530649	587130	568430
CPMB0986	2	Histidine conjugated chenodeoxycholic acid	Amino acids and derivatives	Amino acids and derivatives	C30H47N3O5	552.329	5.561	[M+Na]+	0.62	-	163177328	-	C[C@H](CCC(N[C@@H](CC1=CNC=N1)C(O)=O)=O)[C@H]2CC[C@@]3([H])[C@]4([H])[C@H](O)C[C@]5([H])C[C@H](O)CC[C@]5(C)[C@H]4CC[C@@]32C	63810	23917	21035	49824	100052	150083	590395	410922	90972	560791	26209	187626	149969	209624	299071	170983	128469	68913	178217	178907	192148
CPMB1243	2	Glycodeoxycholic acid	Amino acids and derivatives	Amino acids and derivatives	C26H43NO5	450.322	7.858	[M+H]+	0.76	-	18602029	-	C[C@H](CCC(=O)NCC(=O)O)[C@H]1CC[C@@H]2[C@@]1([C@H](C[C@H]3[C@H]2CCC4[C@@]3(CC[C@H](C4)O)C)O)C	38422	165023	58366	447928	438143	468467	256991	707224	894406	81806	27900	82369	598762	355165	463202	182936	162437	120065	360535	361478	369610
CPMB0072	2	Isoevernic acid	Benzene and substituted derivatives	Benzene and substituted derivatives	C9H10O4	217.03	0.696	[M+Cl]-	0.62	-	12310988	-	O=C(O)c1c(C)cc(O)cc1OC	251899	309255	30935	100324	138656	30322	88969	208041	973172	81794	107785	428466	44853	124935	57737	141816	37351	29497	307885	192379	359317
CPMB0201	2	Synephrine	Benzene and substituted derivatives	Benzene and substituted derivatives	C9H13NO2	168.101	1.098	[M+H]+	0.95	-	7172	C04548	OC1=CC=C(C=C1)C(O)CNC	1654948	933326	1797295	3354141	3319122	3210828	3133694	3250470	3749489	2836983	4532380	2017111	3253884	3119458	2928244	1450342	1464933	1045891	2655086	2768261	2732488
CPMB0274	2	Honokiol	Benzene and substituted derivatives	Benzene and substituted derivatives	C18H18O2	265.129	1.898	[M-H]-	0.52	35354-74-6	72303	C10630	OC1=CC=C(C=C1C=2C=CC(O)=C(C2)CC=C)CC=C	120318	58984	125869	73043	120168	104099	135474	153160	81256	32157	28742	34664	56144	81645	65632	102958	112388	96209	93012	88132	90160
CPMB0301	2	b-D-Glucopyranoside, (2E)-2-methyl-4-(1H-purin-6-ylamino)-2-butenyl	Benzene and substituted derivatives	Benzene and substituted derivatives	C16H23N5O6	382.17	2.117	[M+H]+	1	-	3253682	-	[H]OC([H])([H])C([H])(O1)C([H])(O[H])C([H])(O[H])C([H])(O[H])C([H])(OC([H])([H])C(C([H])([H])[H])=CC([H])([H])N([H])c(n3)c(n([H])2)c(nc([H])3)nc([H])2)1	390899	223601	404294	556620	702592	511707	545921	611378	883831	576467	759283	523783	411652	480967	400828	722445	580661	534475	467186	604906	478556
CPMB0320	2	(2E)-N-(4-acetamidobutyl)-3-(4-hydroxy-3-methoxyphenyl)prop-2-enamide	Benzene and substituted derivatives	Benzene and substituted derivatives	C16H22N2O4	329.171	2.261	[M+H]+	0.62	-	74155550	-	OC(=NCCCCN=C(O)C)C=CC1=CC=C(O)C(OC)=C1	590469	324217	592510	395286	1166566	2921292	1134559	1190575	576273	1535901	58434	698915	213891	67984	98893	46844	70986	25885	662084	639925	638950
CPMB0333	2	Salicylic acid b-D-glucoside	Benzene and substituted derivatives	Benzene and substituted derivatives	C13H16O8	299.077	2.31	[M-H]-	0.95	10367-11-0	4596190	-	C1=CC=C(C(=C1)C(=O)O)OC2C(C(C(C(O2)CO)O)O)O	355009	141566	241451	408439	262556	491539	563134	378478	243466	66246	496161	208535	250562	259261	242697	103422	120004	96103	282246	293939	310719
CPMB0545	2	Meperidine	Benzene and substituted derivatives	Benzene and substituted derivatives	C15H21NO2	248.165	3.539	[M+H]+	0.95	-	4058	C07128	CCOC(=O)C1(CCN(CC1)C)C2=CC=CC=C2	143260	130232	43740	406393	438185	1195109	1781456	1536537	2163748	234388	218530	315022	1357611	1165335	1238187	818351	722562	742202	845962	799247	805656
CPMB0656	2	Monoethyl phthalate	Benzene and substituted derivatives	Benzene and substituted derivatives	C10H10O4	193.051	4.02	[M-H]-	1	-	75318	-	CCOC(=O)C1=CC=CC=C1C(O)=O	697267	1299743	1863449	2479927	2691475	2567046	5050718	3477683	2081227	445487	314660	261108	858725	761750	764593	1324836	1254850	1421046	1695388	1635116	1607698
CPMB0698	2	Ovalitenin B	Benzene and substituted derivatives	Benzene and substituted derivatives	C19H18O4	311.146	4.197	[M+H]+	0.76	64280-21-3	15160711	-	O=C(C1=CC=C2OC=CC2=C1OC)CC(OC)C=3C=CC=CC3	232329	216750	345915	216836	185540	436555	404115	445442	255414	96261	13344	17034	140544	130265	172268	204084	149835	144194	232663	194503	197083
CPMB0749	2	2-[4-[4-[3,5-dihydroxy-4-[3,4,5-trihydroxy-6-(hydroxymethyl)oxan-2-yl]phenyl]-2,5-bis(4-hydroxyphenyl)oxolan-3-yl]-2,6-dihydroxyphenyl]-6-(hydroxymethyl)oxane-3,4,5-triol	Benzene and substituted derivatives	Benzene and substituted derivatives	C40H44O17	797.25	4.408	[M+H]+	0.86	-	56776286	-	OCC1OC(C(O)C(O)C1O)C2=C(O)C=C(C=C2O)C3C(OC(C3C4=CC(O)=C(C5OC(CO)C(O)C(O)C5O)C(O)=C4)C6=CC=C(O)C=C6)C7=CC=C(O)C=C7	196515	150594	103320	1949032	2706407	1784884	2118259	2678096	2742470	1896	24047	16682	1476908	1507946	1539668	536879	614559	618963	1363643	1439165	970709
CPMB0846	2	Methyleugenol	Benzene and substituted derivatives	Benzene and substituted derivatives	C11H14O2	179.106	4.753	[M+H-H2O]+	0.86	-	7127	C10454	O(C1=CC=C(C=C1OC)CC=C)C	155061	106163	146054	204191	201522	204247	243811	236589	373019	243744	225895	249236	106885	175875	102447	106891	115968	116824	188588	173609	174192
CPMB0856	2	Venlafaxine	Benzene and substituted derivatives	Benzene and substituted derivatives	C17H27NO2	278.211	4.822	[M+H]+	0.67	-	5656	C07187	OC1(CCCCC1)C(C2=CC=C(OC)C=C2)CN(C)C	306210	91120	72296	575767	788943	1029923	426342	963478	517336	40569	1817	27844	137378	259975	197776	39362	27788	18874	267689	265435	286787
CPMB0875	2	Benzamidine hydrochloride hydrate	Benzene and substituted derivatives	Benzene and substituted derivatives	C7H8N2	121.101	4.885	[M+H]+	0.57	-	2332	C01784	C1=CC=C(C=C1)C(=N)N	44397	91046	90255	138943	98901	131168	266999	193865	200848	22592	43895	24605	168253	156027	149868	88882	67299	65545	114652	111926	111503
CPMB0877	2	3-Methoxycatechol	Benzene and substituted derivatives	Benzene and substituted derivatives	C7H8O3	139.112	4.889	[M-H]-	0.71	-	13622	-	OC1=CC=CC(OC)=C1O	55726	139999	117371	188420	147970	206832	382389	249737	242681	44332	95054	40669	205363	190747	194413	44100	57216	53587	167198	144454	140053
CPMB1032	2	(2S,3R,4S,5S,6R)-2-[3-hydroxy-5-[(Z)-2-(4-hydroxyphenyl)ethenyl]phenoxy]-6-(hydroxymethyl)oxane-3,4,5-triol	Benzene and substituted derivatives	Benzene and substituted derivatives	C20H22O8	391.138	5.885	[M+H]+	0.95	-	393787	-	OC1=CC=C(C=C1)C=CC=2C=C(O)C=C(OC3OC(CO)C(O)C(O)C3O)C2	5477347	5292207	8107362	9099196	9409343	8726359	7679873	8948792	10473334	275293	621298	526147	2058428	1839013	2017111	2527534	1964489	2009010	5017117	5240266	4700094
CPMB1116	2	trans-pterostilbene	Benzene and substituted derivatives	Benzene and substituted derivatives	C16H16O3	255.102	6.379	[M-H]-	0.86	-	160517	-	COC1=CC(C=CC2=CC=C(O)C=C2)=CC(OC)=C1	77971	57543	70043	251951	151725	169327	110515	132795	227263	32170	95081	48899	159417	122525	138259	103026	118554	94968	144248	132885	143803
CPMB1286	2	5-[(Z)-14-(3,5-dihydroxyphenyl)tetradec-10-enyl]benzene-1,3-diol	Benzene and substituted derivatives	Benzene and substituted derivatives	C26H36O4	435.25	8.732	[M+Na]+	0.76	-	85122161	-	OC=1C=C(O)C=C(C1)CCCC=CCCCCCCCCCC=2C=C(O)C=C(O)C2	190392	189212	97557	271920	215497	236702	212498	184940	156694	162604	100788	194356	169425	142970	182326	159745	177017	133064	19234	40721	25875
CPMB0070	2	Xanthotoxin	Coumarins and Lignans	Coumarins and Lignans	C12H8O4	215.033	0.694	[M-H]-	0.95	-	4114	C01864	O=C1OC2=C(OC)C=3OC=CC3C=C2C=C1	745690	895902	109173	63484	165056	137215	257276	613158	2739021	256090	331211	1295438	170358	382796	202611	463241	155194	130623	539559	542678	626853
CPMB0124	2	3,6'-Disinapoyl sucrose	Coumarins and Lignans	Coumarins and Lignans	C34H42O19	777.204	0.776	[M+Na]+	1	139891-98-8	73157012	-	O=C(OCC1OC(OC2(OC(CO)C(O)C2OC(=O)C=CC3=CC(OC)=C(O)C(OC)=C3)CO)C(O)C(O)C1O)C=CC4=CC(OC)=C(O)C(OC)=C4	87839	78810	100902	256376	326144	192823	155727	199093	215778	140561	309400	146604	156943	179889	95694	118633	99834	143986	199338	157113	169081
CPMB0189	2	[(2S,3R,4R,5S,6S)-4-acetyloxy-2-[[(1S,2S,4S,5S,6R,10S)-10-[(2S,3R,4S,5S,6R)-3-acetyloxy-4,5-dihydroxy-6-(hydroxymethyl)oxan-2-yl]oxy-2-(hydroxymethyl)-3,9-dioxatricyclo[4.4.0.02,4]dec-7-en-5-yl]oxy]-5-hydroxy-6-methyloxan-3-yl] (E)-3-(4-hydroxyphenyl)prop-2-enoate	Coumarins and Lignans	Coumarins and Lignans	C34H42O18	737.239	1.07	[M-H]-	1	-	23757186	-	C[C@H]1[C@@H]([C@H]([C@H]([C@@H](O1)O[C@H]2[C@@H]3C=CO[C@H]([C@@H]3[C@@]4([C@H]2O4)CO)O[C@H]5[C@@H]([C@H]([C@@H]([C@H](O5)CO)O)O)OC(=O)C)OC(=O)/C=C/C6=CC=C(C=C6)O)OC(=O)C)O	1493673	1247329	1482375	3603497	2648212	1912638	1688325	1956331	1989926	2161494	2110812	1499334	1865232	2277635	1829960	1764472	1691618	1699882	1858212	1818805	1888796
CPMB0264	2	3-(2,4-dihydroxypentyl)-8-hydroxy-6-methoxyisochromen-1-one	Coumarins and Lignans	Coumarins and Lignans	C15H18O6	312.144	1.751	[M+NH4]+	1	-	75411939	-	COC1=CC(O)=C2C(=O)OC(CC(O)CC(C)O)=CC2=C1	7218643	5129303	7989553	6999628	5991312	17425241	6126074	7555617	4633195	9677703	4698536	7453821	6951031	4839921	6784683	1897882	738163	784139	6214331	6235800	6283095
CPMB0349	2	Coumarin	Coumarins and Lignans	Coumarins and Lignans	C9H6O2	147.043	2.427	[M+H]+	0.86	-	323	C05851	O=C1OC=2C=CC=CC2C=C1	589757	792454	1086588	727564	1135704	792347	1414147	934236	519610	383258	303686	421634	341315	389775	408837	68987	69338	91864	592729	619297	593752
CPMB0367	2	4,7,8-trimethoxy-3,5-dimethylchromen-2-one	Coumarins and Lignans	Coumarins and Lignans	C14H16O5	282.133	2.634	[M+NH4]+	0.57	-	338279	-	O=C1OC2=C(OC)C(OC)=CC(=C2C(OC)=C1C)C	20089	24464	52394	499289	574541	564570	347414	284677	147342	218044	187567	201109	80501	70490	82456	20778	14047	8040	174740	188761	179809
CPMB0419	2	fraxin	Coumarins and Lignans	Coumarins and Lignans	C16H18O10	369.082	2.922	[M-H]-	1	-	5909448	-	COC1=C(O)C(O[C@@H]2O[C@H](CO)[C@@H](O)[C@H](O)[C@H]2O)=C3OC(=O)C=CC3=C1	5909781	4793415	4716292	4712739	3797452	5454135	10478381	5832294	4445837	1098123	1673344	1589530	2023733	2550086	2618912	1056846	1066746	1086646	3599453	3466075	3515114
CPMB0507	2	[6-[(5,7-dihydroxy-4-methyl-1,2,3,4-tetrahydronaphthalen-2-yl)oxy]-4,5-dihydroxy-3-[(E)-3-(4-hydroxyphenyl)prop-2-enoyl]oxyoxan-2-yl]methyl (E)-3-(4-hydroxyphenyl)prop-2-enoate	Coumarins and Lignans	Coumarins and Lignans	C35H36O12	666.26	3.367	[M+NH4]+	0.57	-	5317340	-	CC1CC(CC2=CC(O)=CC(O)=C12)OC3OC(COC(=O)\C=C\C4=CC=C(O)C=C4)C(OC(=O)\C=C\C5=CC=C(O)C=C5)C(O)C3O	55665	45692	53004	165089	292354	154954	150089	92769	90335	96335	198349	150453	96680	160583	140816	15269	37441	22845	131064	119058	117913
CPMB0806	2	1-[4,5-dihydroxy-6-(hydroxymethyl)-3-[(E)-3-(4-hydroxyphenyl)prop-2-enoyl]oxyoxan-2-yl]oxy-6-hydroxy-7-methylidene-4a,5,6,7a-tetrahydro-1H-cyclopenta[c]pyran-4-carboxylic acid	Coumarins and Lignans	Coumarins and Lignans	C25H28O12	521.166	4.588	[M+H]+	0.71	-	75614552	-	O=C(O)C1=COC(OC2OC(CO)C(O)C(O)C2OC(=O)C=CC3=CC=C(O)C=C3)C4C(=C)C(O)CC14	279588	195172	183143	1398829	1897134	1394145	1677812	1742856	2078700	21770	89052	25941	622417	788588	687683	1986897	2316900	1842453	1018221	1081324	1070783
CPMB0845	2	Loliolid	Coumarins and Lignans	Coumarins and Lignans	C11H16O3	197.117	4.752	[M+H]+	1	5989-02-6	100332	-	CC\1(C)C[C@H](O)C[C@@]2(C)OC(=O)/C=C12	1200911	831658	1195957	1797231	1739532	1642172	1984662	1836351	3008050	2027774	1818036	1974317	822287	1361885	829163	893225	949481	993281	1507734	1459579	1449087
CPMB0887	2	3,4-dimethyl-2,5-bis(3,4,5-trimethoxyphenyl)oxolane	Coumarins and Lignans	Coumarins and Lignans	C24H32O7	455.206	4.945	[M+Na]+	0.67	-	4485701	-	COC1=CC(=CC(OC)=C1OC)C2OC(C(C)C2C)C3=CC(OC)=C(OC)C(OC)=C3	37464	15250	124695	408626	230590	436683	608581	466699	464767	134745	347992	318704	190000	359173	350981	358691	103737	155932	280036	286452	256442
CPMB0978	2	4-methylumbelliferone	Coumarins and Lignans	Coumarins and Lignans	C10H8O3	177.054	5.511	[M+H]+	0.71	-	5280567	C03081	O=C1OC=2C=C(O)C=CC2C(=C1)C	546420	436430	541655	753475	587776	714717	668484	645885	893840	57529	76984	38766	544437	930492	655307	294801	228044	291033	496364	508760	467491
CPMB1077	2	Saccatoside	Coumarins and Lignans	Coumarins and Lignans	C30H38O16	677.198	6.125	[M+Na]+	0.71	85819-35-8	15736668	-	C[C@@H]1O[C@@H](O[C@H]2[C@@H]3\C=C/O[C@@H](O[C@@H]4O[C@H](CO)[C@@H](O)[C@H](O)[C@H]4O)[C@@H]3[C@@]5(CO)O[C@@H]25)[C@H](OC(=O)\C=C\C6=CC=C(O)C=C6)[C@H](O)[C@H]1O	34006	41051	30358	325702	349897	303000	462920	409215	409708	6165	9502	5160	102419	91924	115524	119652	137777	157063	281062	251618	256306
CPMB1157	2	Scrophularoside A8	Coumarins and Lignans	Coumarins and Lignans	C35H44O19	791.254	6.785	[M+Na]+	0.67	240820-44-4	10628980	-	COC1=CC=C(/C=C/C(=O)O[C@H]2[C@H](C)O[C@@H](O[C@H]3[C@@H]4\C=C/O[C@@H](O[C@@H]5O[C@H](CO)[C@@H](O)[C@H](O)[C@H]5O)[C@@H]4[C@@]6(CO)O[C@@H]36)[C@H](OC(C)=O)[C@@H]2OC(C)=O)C=C1O	118963	137008	125396	285936	170144	158949	306038	282090	1139813	7773	3745	2955	11752	3374	11546	159867	107795	57150	139263	125994	134421
CPMB0843	2	Kumatakenin	Flavonoids	Dimethylated Flavonoids	C17H14O6	315.086	4.745	[M+H]+	0.9	-	5318869	-	O=C1C(OC)=C(OC=2C=C(OC)C=C(O)C12)C=3C=CC(O)=CC3	1242471	1025256	1617952	6985764	5284292	4972841	4937747	5085979	9456648	29513	84369	61074	406258	453285	447097	6573801	5761643	5200597	3281399	3482638	3411764
CPMB0969	2	Apigenin 7,4'-dimethyl ether	Flavonoids	Dimethylated Flavonoids	C17H14O5	299.091	5.464	[M+H]+	0.86	5128-44-9	5281601	C10019	O=C1C=C(OC=2C=C(OC)C=C(O)C12)C=3C=CC(OC)=CC3	272871	234244	233678	6271744	8901810	7694982	10779378	10863202	15775569	57985	43622	48033	470264	620723	436475	1451606	1481844	1170239	4609824	4547270	4542083
CPMB0993	2	3,6-Dimethoxyapigenin	Flavonoids	Dimethylated Flavonoids	C17H14O7	329.067	5.593	[M-H]-	0.9	22697-65-0	5352032	-	O=C1C2=C(O)C(OC)=C(O)C=C2OC(C3=CC=C(O)C=C3)=C1OC	835776	1176614	818685	2743202	1435354	1819259	1444966	1418627	2280154	27923	133392	21959	1776032	1366124	1637784	1347646	2031117	1779993	1600323	1491968	1469366
CPMB0460	2	Quercetin-6,8-di-C-hexoside	Flavonoids	Flavonoid -C-glycosides	C27H30O16	611.161	3.174	[M+H]+	1	-	137832354	-	OC[C@H]1O[C@H]([C@H](O)[C@@H](O)[C@@H]1O)C1=C(O)C(C2OC(CO)C(O)C(O)C2O)=C2OC(=CC(=O)C2=C1O)C1=CC(O)=C(O)C=C1	7612913	5174942	5950546	19806311	10342121	11543398	14076200	9443910	17887906	6898932	4682406	5850197	5995916	7177662	6590524	7175965	8161507	5832886	9061896	9225825	8969592
CPMB0520	2	Apigenin-6,8-digalactoside(Vicenin 2)	Flavonoids	Flavonoid -C-glycosides	C27H30O15	595.166	3.429	[M+H]+	1	-	3084407	C10195	O=C1C=C(OC2=C1C(O)=C(C(O)=C2C3OC(CO)C(O)C(O)C3O)C4OC(CO)C(O)C(O)C4O)C=5C=CC(O)=CC5	21469974	19542626	24553593	37369944	35491014	34402734	33282281	35594858	38615173	23734045	21920485	22984882	31646691	34851914	31576911	38089155	35028758	32356812	29897634	32626303	32516242
CPMB0582	2	Luteolin-8-C-glucoside-2''-arabinoside	Flavonoids	Flavonoid -C-glycosides	C26H28O15	581.151	3.67	[M+H]+	0.86	11003-05-7	15596598	-	OC[C@H]1O[C@H]([C@H](O[C@@H]2OC[C@@H](O)[C@H](O)[C@H]2O)[C@@H](O)[C@@H]1O)C3=C4OC(=CC(=O)C4=C(O)C=C3O)C5=CC(O)=C(O)C=C5	976100	339805	322500	3977295	1441529	2289734	3042663	1386276	2487501	1596558	969590	1244611	1041068	953559	1024988	1343759	1492803	1009598	1504932	1652000	1547389
CPMB0665	2	Isovitexin 2''-O-arabinoside	Flavonoids	Flavonoid -C-glycosides	C26H28O14	565.154	4.044	[M+H]+	1	-	14427342	-	O=C1C=C(OC2=CC(O)=C(C(O)=C12)C3OC(CO)C(O)C(O)C3OC4OCC(O)C(O)C4O)C=5C=CC(O)=CC5	3891682	2112206	1138606	12420882	7622704	11168105	9293883	7775507	14385675	10724620	7106230	8999272	8358999	7127921	6129884	12867301	11299514	9330714	8241817	8992103	9125474
CPMB0703	2	Spinosin	Flavonoids	Flavonoid -C-glycosides	C28H32O15	609.18	4.204	[M+H]+	1	72063-39-9	14730433	-	O=C1C=C(OC=2C=C(OC)C(=C(O)C12)C3OC(CO)C(O)C(O)C3OC4OC(CO)C(O)C(O)C4O)C=5C=CC(O)=CC5	403299	276345	296676	3964692	4365479	4002093	4348665	5251421	6189206	499493	444966	353377	591858	684523	710423	653684	638224	578397	2123513	2168034	2172480
CPMB0498	2	Malvin	Flavonoids	Flavonoid O-glycosides	C29H35O17+	655.188	3.308	[M]+	0.71	-	3830888	-	COC1=CC(=CC(=C1O)OC)C2=C(C=C3C(=CC(=CC3=[O+]2)O)O[C@H]4[C@@H]([C@H]([C@@H]([C@H](O4)CO)O)O)O)O[C@H]5[C@@H]([C@H]([C@@H]([C@H](O5)CO)O)O)O	211551	87093	241933	1111978	1759696	1115060	1152063	1385080	813775	18898	44122	19647	503376	504097	572943	99765	85062	66283	608849	598296	611443
CPMB0550	2	Peonidin 3,5-di-O-glucoside	Flavonoids	Flavonoid O-glycosides	C28H33O16+	625.176	3.553	[M]+	1	47851-83-2	5488811	C16289	COC1=C(O)C=CC(=C1)C1=C(O[C@@H]2O[C@H](CO)[C@@H](O)[C@H](O)[C@H]2O)C=C2C(O[C@@H]3O[C@H](CO)[C@@H](O)[C@H](O)[C@H]3O)=CC(O)=CC2=[O+]1	33377134	24587495	26511965	37323755	29158351	27765745	29401125	28125690	42591212	17066993	16546533	14453938	30504801	31795857	29463756	27777900	29973965	24884911	29123642	29131317	28799674
CPMB0597	2	4',5-Dihydroxy-7-methoxy-4'-O-gentiobioside	Flavonoids	Flavonoid O-glycosides	C29H34O17	655.186	3.738	[M+H]+	0.86	-	45359693	-	O=C1C(=COC2=CC(OC)=C(O)C(OC)=C12)C=3C=CC(OC4OC(COC5OC(CO)C(O)C(O)C5O)C(O)C(O)C4O)=C(O)C3	1498109	987119	1709182	1358683	1965182	1857839	2163613	2721955	1866192	103324	170954	90233	1080386	1022554	1078976	569268	467979	484343	1361597	1137330	1112822
CPMB0709	2	4,2',4',6'-tetrahydroxychalcone-3',5'-di-O-hexoside	Flavonoids	Flavonoid O-glycosides	C27H34O15	599.195	4.213	[M+H]+	1	-	74819290	-	O=C(C=1C(O)=C(C(O)=C(C=1(O))C2OC(CO)C(O)C(O)C2(O))C3OC(CO)C(O)C(O)C3(O))CCC4=CC=C(O)C=C4	430601	398640	449387	1845788	1104424	1071623	1035011	1077831	1126023	847751	1117580	1176678	464589	497260	521369	1569497	890281	859801	991740	1079207	1048820
CPMB0775	2	Tricin-5-O-glucoside	Flavonoids	Flavonoid O-glycosides	C23H24O12	493.133	4.49	[M+H]+	1	-	13984467	-	O=C1C=C(OC2=CC(O)=CC(OC3OC(CO)C(O)C(O)C3O)=C12)C=4C=C(OC)C(O)=C(OC)C4	2285850	3412005	3187243	14733822	16263474	13128695	10471696	14200530	16210411	436232	675092	372885	3065140	4018283	3597639	7563081	6754132	6246112	6699909	7199035	7145055
CPMB0802	2	Neohesperidin Dihydrochalcone	Flavonoids	Flavonoid O-glycosides	C28H36O15	635.196	4.577	[M+Na]+	0.71	20702-77-6	4453	-	O=C(C1=C(O)C=C(OC2OC(CO)C(O)C(O)C2OC3OC(C)C(O)C(O)C3O)C=C1O)CCC4=CC=C(OC)C(O)=C4	12767	24124	22671	1482086	1639504	1260214	1443979	1627620	2618432	81359	99230	79612	92072	73525	128062	1501970	1342339	1611465	831421	840771	836760
CPMB1122	2	Liquiritin	Flavonoids	Flavonoid O-glycosides	C21H22O9	417.119	6.422	[M-H]-	1	-	3794292	C16989	OCC(O1)C(O)C(O)C(O)C(Oc(c4)ccc(c4)C(C2)Oc(c3)c(ccc(O)3)C(=O)2)1	1235819	1442284	1319417	9655882	7505729	7990936	6091148	8418488	10427666	1365148	2649267	2207025	377596	272233	292120	3720998	3827678	3628948	6468682	5600148	5507429
CPMB0423	2	5,7,3',5'-Tetramethoxyflavone-4'-methoxyflavone-3-O-(5''-Acetyl)rhamnoside	Flavonoids	Flavonoid-3-O-glycosides	C24H24O13	565.119	2.933	[M+HCOO]-	0.62	-	23955895	-	COC1=C(O)C=C(C=C1O)C2=C(O[C@@H]3O[C@@H](C)[C@H](OC(C)=O)[C@@H](O)[C@H]3O)C(=O)C4=C(O2)C=C(O)C=C4O	123086	85389	227182	677670	759469	2069515	886765	558249	786437	34394	8060	8688	623435	418526	627082	349987	140396	335141	415543	408813	362316
CPMB0429	2	Quercitrin-3-O-rhamnoside-2''-(6''-p-Coumaroyl)glucosyl	Flavonoids	Flavonoid-3-O-glycosides	C36H36O18	755.17	2.959	[M-H]-	0.86	-	74978212	-	CC1OC(OC2=C(OC3=CC(O)=CC(O)=C3C2=O)C2=CC(O)=C(O)C=C2)C(OC2OC(COC(=O)C=CC3=CC=C(O)C=C3)C(O)C(O)C2O)C(O)C1O	1249281	1394701	1891187	2557329	1787364	1905712	3838096	3245604	2357464	492536	868390	643842	786496	1079379	1014683	196966	31683	99756	1826112	1680796	1048555
CPMB0454	2	4'-methoxy-myricetin-3-O-hexoside	Flavonoids	Flavonoid-3-O-glycosides	C22H22O13	493.101	3.155	[M-H]-	0.81	-	73196016	-	OC1=C(C(C(OC2C(O)C(O)C(O)C(CO)O2)=C3C4=CC(O)=C(OC)C(O)=C4)=O)C(O3)=CC(O)=C1	1339285	2058690	750748	1442843	2536874	4011312	559790	2056994	1104837	20810	1400	34943	213911	82219	286484	922798	768693	651591	1001380	1018932	1011940
CPMB0461	2	Quercitin 3-rutinoside (Rutin)	Flavonoids	Flavonoid-3-O-glycosides	C27H30O16	609.147	3.176	[M-H]-	1	10163-13-0	5293655	-	O=C1C(OC2OC(COC3OC(C)C(O)C(O)C3O)C(O)C(O)C2O)=C(OC=4C=C(O)C=C(O)C14)C=5C=CC(O)=C(O)C5	4099893	2925739	3137335	11343075	5806274	6485823	7412714	5046589	8620523	4254435	2730443	3893747	4114333	4649969	4180057	4985062	6829811	4872365	5632854	5439851	5854135
CPMB0462	2	Kaempferol-3-O-neohesperidoside	Flavonoids	Flavonoid-3-O-glycosides	C27H30O15	933.197	3.177	[M-H]-	0.52	32602-81-6	5318761	-	c1(cc(c2c(c1)oc(c(c2=O)O[C@@H]1O[C@@H]([C@H]([C@@H]([C@H]1O[C@@H]1O[C@H]([C@@H]([C@H]([C@H]1O)O)O)C)O)O)CO)c1ccc(cc1)O)O)O	9445	34913	202581	484145	545359	535886	389671	303942	155069	532	1981	1023	43528	52906	79362	8457	0	5317	105290	125521	119358
CPMB0548	2	Narcissoside (Isorhamnetin-3-O-rutinoside)	Flavonoids	Flavonoid-3-O-glycosides	C28H32O16	623.164	3.551	[M-H]-	1	604-80-8	5481663	-	COC1=C(O)C=CC(=C1)C1=C(OC2OC(COC3OC(C)C(O)C(O)C3O)C(O)C(O)C2O)C(=O)C2=C(O)C=C(O)C=C2O1	20154197	15970184	15722141	22546423	17714372	17013767	16135994	17535416	22337378	10132036	7746452	8320583	17260948	18564756	17215056	17849408	22640031	18466759	19178206	16377927	16904523
CPMB0608	2	Rustoside (Kaempferol-3-O-glucoside-2''-arabinoside)	Flavonoids	Flavonoid-3-O-glycosides	C26H28O15	579.136	3.823	[M-H]-	1	-	74977996	-	O=C1C(OC2OC(CO)C(O)C(O)C2OC3OCC(O)C(O)C3O)=C(OC=4C=C(O)C=C(O)C14)C=5C=CC(O)=CC5	3441567	2814226	3693367	4749640	4068688	5101186	5963177	4514224	7271451	3464312	3107262	2263958	5077610	3798050	4446295	2923676	2192837	2745037	4102798	3665855	3675451
CPMB0610	2	Cyanidine-3-O-sambubioside	Flavonoids	Flavonoid-3-O-glycosides	C26H29O15+	581.149	3.84	[M]+	0.9	63535-17-1	6602304	-	OC[C@H]1O[C@@H](OC2=C([O+]=C3C=C(O)C=C(O)C3=C2)C2=CC(O)=C(O)C=C2)[C@H](O[C@@H]2OC[C@@H](O)[C@H](O)[C@H]2O)[C@@H](O)[C@@H]1O	733648	315655	208883	2635506	996247	1608616	2353242	1156724	1833651	1002484	471759	696139	696849	612815	723601	724348	936840	664386	1040811	1004924	955197
CPMB0682	2	Petunidin 3-galactoside	Flavonoids	Flavonoid-3-O-glycosides	C22H23O12+	479.117	4.101	[M]+	0.86	-	14311149	-	COC1=CC(=CC(O)=C1O)C1=C(OC2OC(CO)C(O)C(O)C2O)C=C2C(O)=CC(O)=CC2=[O+]1	240483	231885	296155	820561	640411	590095	464218	470591	655200	18752	30207	13208	277989	344780	303684	376263	334911	306314	338507	370999	391316
CPMB0742	2	Quercetin-3-O-hexoside-3''-O-hexoside-2'''-O-arabinoside	Flavonoids	Flavonoid-3-O-glycosides	C32H38O21	757.199	4.393	[M-H]-	0.9	-	75061251	-	O=C1C(OC2OC(CO)C(O)C(OC3OC(CO)C(O)C(O)C3OC4OCC(O)C(O)C4O)C2O)=C(OC=5C=C(O)C=C(O)C15)C=6C=CC(O)=C(O)C6	416955	500815	813284	650862	840990	576574	833123	500218	782464	184351	41954	125371	190556	193059	196530	403829	340176	448658	446050	430512	392632
CPMB0900	2	3'',4''-Di-O-p-coumaroylafzelin (Kaempferol-3-O-(3'',4''-Di-O-p-coumaroy)rhamnoside	Flavonoids	Flavonoid-3-O-glycosides	C39H32O14	723.157	5.02	[M-H]-	0.86	166321-99-9	51136469	-	C[C@@H]1O[C@@H](OC2=C(OC3=CC(O)=CC(O)=C3C2=O)C4=CC=C(O)C=C4)[C@H](O)[C@H](OC(=O)\C=C\C5=CC=C(O)C=C5)[C@H]1OC(=O)\C=C\C6=CC=C(O)C=C6	1431810	1262491	2027365	4485148	4359748	4775865	3516440	3954481	3585693	5651	805	261	2606166	1960019	3286438	840197	499074	788389	1893697	1893982	1933881
CPMB0901	2	Quercetin-3-O-glucoside-6''-O-rhamnoside-3'''-O-glucoside	Flavonoids	Flavonoid-3-O-glycosides	C33H40O21	773.228	5.022	[M+H]+	0.57	-	57393076	-	O=C1C2=C(O)C=C(O)C=C2OC(C3=CC(O)=C(O)C=C3)=C1O[C@@H]4O[C@H](CO[C@H]5[C@H](O)[C@H](O[C@@H]6O[C@H](CO)[C@@H](O)[C@H](O)[C@H]6O)[C@@H](O)[C@H](C)O5)[C@@H](O)[C@H](O)[C@H]4O	756595	488734	826859	2087250	2275906	3200432	2501456	2351576	2319646	2242	1948	1011	79382	52351	74246	45617	26143	33361	753333	721369	669743
CPMB1263	2	Kaempferol-3-O-α-L-rhamnoside	Flavonoids	Flavonoid-3-O-glycosides	C21H20O10	433.367	8.388	[M+H]+	0.52	-	5835713	-	CC1C(C(C(C(O1)OC2=C(OC3=CC(=CC(=C3C2=O)O)O)C4=CC=C(C=C4)O)O)O)O	251238	90388	102045	105973	126664	310944	188940	1012332	485270	430482	151640	51036	46792	124629	220791	296464	280623	376224	21475	22494	37350
CPMB0129	2	5,4'-Dihydroxy-5'-methoxyflavone-3,7,3'-tri-O-hexoside	Flavonoids	Flavonoid-7-O-glycosides	C34H42O23	819.214	0.786	[M+H]+	0.81	-	74978322	-	O=C3C(OC1OC(CO)C(O)C(O)C1(O))=C(OC=4C=C(OC2OC(CO)C(O)C(O)C2(O))C=C(O)C3=4)C=6C=C(OC)C(O)=C(OC5OC(CO)C(O)C(O)C5(O))C=6	40848	59306	129222	90035	140733	101611	168864	198589	205166	77137	129602	104289	78936	58946	76713	84546	58964	46436	118696	72200	106570
CPMB0310	2	Quercetin 3-O-(6"-malonyl-glucoside) 7-O-glucoside	Flavonoids	Flavonoid-7-O-glycosides	C30H32O20	711.143	2.186	[M-H]-	0.95	-	74978238	-	O=C(O)CC(=O)OCC5OC(OC=3C(=O)C=4C(O)=CC(OC1OC(CO)C(O)C(O)C1(O))=CC=4(OC=3(C=2C=CC(O)=C(O)C=2)))C(O)C(O)C5(O)	1381884	1405645	2402199	3241784	3736997	2045073	3996298	2747476	2696328	983294	1360031	843093	927837	1073996	1130993	168437	52966	131361	1308892	1501586	1412935
CPMB0344	2	Icariin	Flavonoids	Flavonoid-7-O-glycosides	C33H40O15	721.211	2.368	[M+HCOO]-	1	489-32-7	5318997	-	C[C@H]1[C@@H]([C@H]([C@H]([C@@H](O1)Oc2c(=O)c3c(cc(c(c3oc2c4ccc(cc4)OC)CC=C(C)C)O[C@H]5[C@@H]([C@H]([C@@H]([C@H](O5)CO)O)O)O)O)O)O)O	491433	323786	845912	283455	626618	548096	363108	1068106	834061	434049	737012	254244	241297	146736	213793	214486	81658	150774	586614	531435	549400
CPMB0451	2	Luteolin-7-O-(6''-malony)lglucoside	Flavonoids	Flavonoid-7-O-glycosides	C24H22O14	533.094	3.137	[M-H]-	0.81	-	5858132	-	O=C(O)CC(=O)OCC4OC(OC=1C=C(O)C=2C(=O)C=C(OC=2(C=1))C=3C=CC(O)=C(O)C=3)C(O)C(O)C4(O)	130109	247014	1152148	3623102	5025028	4143065	2101562	1940150	1187072	2481	3427	962	864588	755648	1037145	117496	25495	101695	1313820	1197342	1183801
CPMB0453	2	Hesperetin-7-O-[6''-(3-hydroxy-3-methylglutaroyl)]neohesperidoside	Flavonoids	Flavonoid-7-O-glycosides	C34H42O19	753.19	3.152	[M-H]-	0.67	-	75110927	-	O=C(O)CC(O)(C)CC(=O)OCC1OC(OC2=CC(O)=C3C(=O)CC(OC3=C2)C4=CC=C(O)C(OC)=C4)C(OC5OC(C)C(O)C(O)C5O)C(O)C1O	56392	58912	242487	822289	430387	463495	994360	659360	834851	1549	2525	7960	308292	281985	347451	437433	256559	357040	399246	434314	398320
CPMB0551	2	6-Methoxy-3',4'-methylendioxyisoflavone-7-O-(6''-apiosyl)glucoside	Flavonoids	Flavonoid-7-O-glycosides	C28H30O15	607.166	3.554	[M+H-H2O]+	1	-	44715595	-	COC1=C(O[C@@H]2O[C@H](CO[C@H]3OC[C@](O)(CO)[C@H]3O)[C@@H](O)[C@H](O)[C@H]2O)C=C4OC=C(C(=O)C4=C1)C5=CC6=C(OCO6)C=C5	482342	338056	383491	545003	442965	413960	456026	402800	616157	249583	211717	179720	435312	458174	415076	406795	412811	372262	422523	415198	415087
CPMB0626	2	Kaempferol-3-O-(5''-Acetyl)rhamnoside-7-O-rhamnoside	Flavonoids	Flavonoid-7-O-glycosides	C29H32O15	619.167	3.885	[M-H]-	0.9	138079-60-4	10371677	-	C[C@@H]1O[C@@H](OC2=CC3=C(C(O)=C2)C(=O)C(O[C@@H]4O[C@@H](C)[C@H](OC(C)=O)[C@@H](O)[C@H]4O)=C(O3)C5=CC=C(O)C=C5)[C@H](O)[C@H](O)[C@H]1O	101933	104019	107033	188212	254597	219134	176922	229925	317918	4321	306226	14447	104795	155168	104773	234069	239100	322820	146905	121238	102431
CPMB0631	2	Genistein-7-O-(6''-malonyl)glucoside	Flavonoids	Flavonoid-7-O-glycosides	C24H22O13	517.098	3.917	[M-H]-	0.57	-	15934091	-	O[C@@H]1[C@@H](COC(=O)CC(O)=O)O[C@@H](OC2=CC(O)=C3C(=O)C(=COC3=C2)C4=CC=C(O)C=C4)[C@H](O)[C@H]1O	55017	122089	318795	1018262	1779372	1772427	1149051	977580	404867	3068	2188	3379	248789	164516	333303	43975	22408	39095	481848	468283	471093
CPMB0654	2	Tricin-7-O-neohesperidoside	Flavonoids	Flavonoid-7-O-glycosides	C29H34O16	639.191	4.016	[M+H]+	0.71	53766-40-8	74977750	-	O=C3C=C(OC4=CC(OC2OC(CO)C(O)C(O)C2(OC1OC(C)C(O)C(O)C1(O)))=CC(O)=C34)C=5C=C(OC)C(O)=C(OC)C=5	230837	202637	155029	499898	636311	427750	432738	648791	604188	18284	37447	18742	96826	151966	114973	562599	520858	573974	335332	346194	337667
CPMB0668	2	Kaempferol-3-O-rhamnoside-7-O-(6''-succinyl-O-p-coumaroy)glucoside	Flavonoids	Flavonoid-7-O-glycosides	C40H40O22	871.194	4.054	[M-H]-	0.52	-	71694471	-	C[C@@H]1O[C@@H](OC2=C(OC3=CC(O[C@@H]4O[C@H](COC(=O)C(CC(O)=O)OC(=O)\C=C\C5=CC=C(O)C=C5)[C@@H](O)[C@H](O)[C@H]4O)=CC(O)=C3C2=O)C6=CC(O)=C(O)C=C6)[C@H](O)[C@H](O)[C@H]1O	64920	112314	358987	377916	436599	398052	800878	640771	550659	1107	900	465	64999	45912	89345	30206	6104	17329	140176	121337	104583
CPMB0671	2	Quercetin-7-O-glucoside-3-O-rhamnoside-2''-O-(6'''-p-Coumaroyl)glucoside	Flavonoids	Flavonoid-7-O-glycosides	C42H46O23	917.236	4.06	[M+HCOO]-	0.71	-	74978215	-	O=C(OCC6OC(OC5C(OC=3C(=O)C4=C(O)C=C(OC1OC(CO)C(O)C(O)C1(O))C=C4(OC=3(C=2C=CC(O)=C(O)C=2)))OC(C)C(O)C5(O))C(O)C(O)C6(O))C=CC7=CC=C(O)C=C7	614035	253370	448420	432154	387926	329766	522835	380937	643226	11858	5632	3645	231195	281351	225933	70214	28946	41044	223134	190441	197478
CPMB0681	2	Kaempferol-3-O-rhamnoside-7-O-rhamnoside	Flavonoids	Flavonoid-7-O-glycosides	C27H30O14	579.171	4.091	[M+H]+	0.9	-	12305415	-	O=C1C(OC2OC(C)C(O)C(O)C2O)=C(OC3=CC(OC4OC(C)C(O)C(O)C4O)=CC(O)=C13)C=5C=CC(O)=CC5	222914	130592	50291	837395	520293	777172	606120	592247	975002	481629	390834	499579	390183	311948	259229	821372	690575	590464	566788	565400	583249
CPMB0692	2	Luteolin-7-O-rutinoside	Flavonoids	Flavonoid-7-O-glycosides	C27H30O15	595.165	4.16	[M+H]+	1	-	12315422	-	O=C1C=C(OC2=CC(OC3OC(COC4OC(C)C(O)C(O)C4O)C(O)C(O)C3O)=CC(O)=C12)C=5C=CC(O)=C(O)C5	8535261	4381934	5333973	19799623	10353622	13494753	15271617	11208376	29239895	8460236	6515020	5961856	10085499	10238887	9903473	8203579	8744721	6924948	10773427	10999072	11240970
CPMB0707	2	Neodiosmin (Diosmetin-7-O-neohesperidoside)	Flavonoids	Flavonoid-7-O-glycosides	C28H32O15	607.167	4.209	[M-H]-	0.71	38665-01-9	69964214	-	COC1=C(O)C=C(C=C1)C1=CC(=O)C2=C(O)C=C(OC3OC(CO)C(O)C(O)C3OC3OC(C)C(O)C(O)C3O)C=C2O1	211961	183943	134240	1840398	1910613	1809234	2002804	2184147	2005102	239638	286483	195865	406465	390778	373197	191817	248520	247320	935133	948647	897336
CPMB0765	2	5-Hydroxy-6,4'-di-methoxyflavone-7-O-glucoside-6''-O-(4'''-Acetyl)rhamnoside	Flavonoids	Flavonoid-7-O-glycosides	C31H36O16	665.208	4.451	[M+H]+	0.67	-	3598776	-	O=C(OC1C(O)C(O)C(OCC2OC(OC3=CC=4OC(=CC(=O)C4C(O)=C3OC)C=5C=CC(OC)=CC5)C(O)C(O)C2O)OC1C)C	56935	80000	49368	1920076	2312178	1766130	1415772	1798762	3566692	74259	115357	70728	21243	16439	25327	1305179	1150045	1179769	943626	968929	977078
CPMB0778	2	Kaempferol-7-O-rhamnoside-3-O-(5''-p-Coumaroyl)rutinoside	Flavonoids	Flavonoid-7-O-glycosides	C42H46O21	885.247	4.499	[M-H]-	0.67	-	45359676	-	C[C@@H]1O[C@@H](OC[C@H]2O[C@@H](OC3=C(OC4=CC(O[C@@H]5O[C@@H](C)[C@H](O)[C@@H](O)[C@H]5O)=CC(O)=C4C3=O)C6=CC=C(O)C=C6)[C@H](O)[C@@H](O)[C@H]2OC(=O)\C=C\C7=CC=C(O)C=C7)[C@H](O)[C@H](O)[C@H]1O	43995	33803	35520	240457	288936	190713	182610	230071	671712	769	184728	3367	243056	160711	265039	143735	74249	110961	134637	139025	155932
CPMB0884	2	Comanthoside B (Pectolinarigenin-7-O-galacturonide)	Flavonoids	Flavonoid-7-O-glycosides	C23H22O12	491.118	4.924	[M+H]+	0.62	70938-60-2	38362596	-	COC1=CC=C(C=C1)C2=CC(=O)C3=C(O)C(OC)=C(O[C@@H]4O[C@@H]([C@@H](O)[C@H](O)[C@H]4O)C(O)=O)C=C3O2	243958	249474	328676	426449	390917	386437	346309	339193	372434	316	952	1687	212439	128544	179041	82078	49332	51385	206818	183066	164287
CPMB0929	2	5,3',5'-Trihydroxy-4'-methoxyflavone-3-O-hexoside-7-O-(2''-O-rhamnosyl)rhamnoside	Flavonoids	Flavonoid-7-O-glycosides	C34H42O21	787.245	5.217	[M+H]+	0.86	-	133053404	-	CC(O1)C(O)C(O)C(OC2C(O)C(O)C(O)C(O2)C)C1OC3=CC(O)=C(C(C(OC4C(O)C(O)C(O)C(O4)CO)=C5C6=CC(O)=C(OC)C(O)=C6)=O)C(O5)=C3	886043	530994	776248	1536335	1646172	2383483	2304159	2122135	2546789	14482	11458	11117	225015	172767	226236	134412	103239	118082	742492	749878	716033
CPMB0941	2	Chrysoeriol-7-O-galacturonide-2''-O-galacturonide	Flavonoids	Flavonoid-7-O-glycosides	C28H28O18	651.136	5.268	[M-H]-	0.81	-	74977705	-	O=C(O)C5OC(OC=1C=C(O)C=2C(=O)C=C(OC=2(C=1))C3=CC=C(O)C(OC)=C3)C(OC4OC(C(=O)O)C(O)C(O)C4(O))C(O)C5(O)	667470	603665	1116911	4424863	4162568	4345605	3691463	4093848	4180990	3411	379	0	1078335	1117747	1465678	562904	324529	473785	1638033	1707914	1658370
CPMB0853	2	Glycitein	Flavonoids	Flavonols	C16H12O5	285.075	4.809	[M+H]+	0.57	-	5317750	C14536	O=C1C(=COC2=CC(O)=C(OC)C=C12)C=3C=CC(O)=CC3	6182	7849	5654	340730	238537	225451	245704	233206	534200	1651	2538	2983	37376	50173	39678	134067	128586	106196	129998	135430	132661
CPMB0974	2	Galangin (3,5,7-Trihydroxyflavone)	Flavonoids	Flavonols	C15H10O5	269.045	5.493	[M-H]-	0.81	-	5281616	C10044	c1ccc(cc1)c2c(c(=O)c3c(cc(cc3o2)O)O)O	48149	110760	155680	346441	180879	166696	204475	166205	279056	16436	5922	21441	142555	149118	164666	93791	104312	125802	145787	134072	138730
CPMB1035	2	Kaempferol	Flavonoids	Flavonols	C15H10O6	285.207	5.888	[M-H]-	1	-	5280863	C05903	O=C1C(O)=C(OC=2C=C(O)C=C(O)C12)C=3C=CC(O)=CC3	952928	993655	960768	4370170	4728865	4545213	1835213	2454594	2187043	1566364	685198	1040826	1279090	858368	990430	540315	588548	659817	1617174	1567540	1546554
CPMB0144	2	Massoniaside B	Flavonoids	Other Flavonoids	C25H32O10	510.217	0.829	[M+NH4]+	0.71	-	73157194	-	OC=1C=C(C=C2C1OC(C3=CC=C(OC4OC(C)C(O)C(O)C4O)C(OC)=C3)C2CO)CCCO	124084	48598	116973	583841	665314	148813	160499	610053	807157	396381	255985	305983	424513	275297	418695	77779	96207	64364	304669	157019	221423
CPMB0254	2	6-Ethoxy-3(4'-hydroxyphenyl)-4-methylcoumarin	Flavonoids	Other Flavonoids	C18H16O4	295.104	1.577	[M-H]-	0.95	-	688788	-	CCOC1=CC2=C(C=C1)OC(=O)C(=C2C)C3=CC=C(C=C3)O	461099	355252	480445	1044959	995806	702890	954812	1103223	1768634	740041	1227058	748308	665887	917545	766019	917618	804746	807727	851068	855566	872483
CPMB0303	2	Neotheaflavin 3-gallate	Flavonoids	Other Flavonoids	C36H28O16	715.137	2.142	[M-H]-	0.76	-	135448080	-	O=C(OC1CC=2C(O)=CC(O)=CC2OC1C=3C=C(O)C(=O)C4=C(O)C(O)=CC(=C4C3)C5OC=6C=C(O)C=C(O)C6CC5O)C7=CC(O)=C(O)C(O)=C7	112774	124627	216568	170697	270521	147372	268191	283278	418469	102842	145674	88558	196747	220690	208675	39221	12642	24539	149507	163485	152649
CPMB0387	2	5,7-dihydroxy-8-(1-(2-hydroxyquinolin-3-yl)-3-(4-methylpiperazin-1-yl)-3-oxopropyl)-2-phenyl-4H-chromen-4-one	Flavonoids	Other Flavonoids	C32H29N3O6	574.177	2.764	[M+Na]+	1	-	75491064	-	O=C1C=C(OC=2C1=C(O)C=C(O)C2C(C=3C=C4C=CC=CC4=NC3O)CC(=O)N5CCN(C)CC5)C=6C=CC=CC6	382072	196917	395919	1131876	1086443	932192	726949	949940	1890687	755437	1244024	710850	1124784	1015220	944251	819962	596684	483585	837545	895622	863724
CPMB0629	2	2-(2-((3-(4-fluorophenyl)-2-methyl-4-oxo-4H-chromen-7-yl)oxy)acetamido)-5-guanidinopentanoic acid	Flavonoids	Other Flavonoids	C24H25FN4O6	507.149	3.904	[M+Na]+	0.81	-	4352223	-	O=C(O)C(NC(=O)COC1=CC=C2C(=O)C(C=3C=CC(F)=CC3)=C(OC2=C1)C)CCCNC(=N)N	230111	193552	181622	1101810	770436	566932	537930	778078	1366231	26280	46997	26297	254358	322323	290516	357034	325435	288012	407257	416372	403768
CPMB0844	2	Catechin 7-O-apiofuranoside	Flavonoids	Other Flavonoids	C20H22O10	467.119	4.751	[M+HCOO]-	0.86	81905-13-7	21676366	-	OC[C@@]1(O)CO[C@@H](OC2=CC(O)=C3C[C@H](O)[C@H](OC3=C2)C4=CC(O)=C(O)C=C4)[C@@H]1O	395161	566582	619181	1400727	2825463	1777275	2493633	2540105	6176176	113667	69343	33972	2984460	2223527	2685772	1328090	1098444	1451939	1743385	1717948	1775442
CPMB0954	2	3-Hydroxy-3',4',5'-trimethoxyflavone	Flavonoids	PMF	C18H16O6	327.087	5.33	[M-H]-	0.81	-	688827	-	COC1=CC(=CC(=C1OC)OC)C2=C(C(=O)C3=CC=CC=C3O2)O	141007	247675	107635	2201179	1938974	2379656	1880080	2036660	1916501	5801	6568	5552	438865	477586	426487	259093	427765	249955	1138682	951820	1110121
CPMB0985	2	Gardenin B （5-Hydroxy-4',6,7,8-tetramethoxyflavone）	Flavonoids	PMF	C19H18O7	359.112	5.545	[M+H]+	1	2798-20-1	96539	C15109	O=C1C=C(OC2=C(OC)C(OC)=C(OC)C(O)=C12)C=3C=CC(OC)=CC3	4853329	4816703	5974546	36169020	37435264	32388970	30910256	36570415	58025660	457960	1022040	548925	7508675	7383529	7770041	11492193	9312478	6389668	20613092	20803865	20997033
CPMB1026	2	jaceidin （5,7,4'-Trihydroxy-3,6,3'-trimethoxyflavone）	Flavonoids	PMF	C18H16O8	359.077	5.816	[M-H]-	0.76	-	5464461	-	O=C1C(OC)=C(OC2=CC(O)=C(OC)C(O)=C12)C=3C=CC(O)=C(OC)C3	313644	309619	515065	2511852	1415463	1636204	1653233	1494732	2759312	14262	35335	16296	519607	513828	488842	1488700	1401885	1697766	1178347	1121163	1128790
CPMB1028	2	3'-Demethylnobiletin （3'-hydroxy-5,6,7,8,4'-pentamethoxyflavone）	Flavonoids	PMF	C20H20O8	389.122	5.822	[M+H]+	0.9	112448-39-2	183466	-	O=C1C=C(OC=2C(OC)=C(OC)C(OC)=C(OC)C12)C=3C=CC(OC)=C(O)C3	18744865	16470217	23386810	65745853	67869031	62215568	70701999	69064675	83312062	2135387	4478780	2056734	27051822	29457284	26516818	21473860	20048998	16028522	35228451	37694726	37500665
CPMB1049	2	5,7,8,4'-tetramethoxyflavone	Flavonoids	PMF	C19H18O6	343.117	5.984	[M+H]+	1	6601-66-7	629964	-	O=C1C=C(OC=2C(OC)=C(OC)C=C(OC)C12)C=3C=CC(OC)=CC3	115466857	102277209	110934681	180228436	239626718	208150982	267434723	271969941	325447389	22612655	38298857	22096426	181360854	193091966	207253387	278471518	276771500	276125533	198517018	202722302	226920984
CPMB1053	2	Sinensetin （5,6,7,3',4'-Pentamethoxyflavone）	Flavonoids	PMF	C20H20O7	373.128	6.018	[M+H]+	0.95	2306-27-6	145659	C10186	O=C1C=C(OC=2C=C(OC)C(OC)=C(OC)C12)C=3C=CC(OC)=C(OC)C3	143787242	136961887	128285903	226094104	254394632	223044761	209792685	243770921	304844367	23539482	50540855	23308327	80983444	85772332	74312812	197487678	216057353	189526793	178115331	172445039	174756346
CPMB1071	2	Rubone (2'-hydroxy-2,4,4',5,6'-Pentamethoxychalcone)	Flavonoids	PMF	C20H22O7	375.142	6.084	[M+H]+	1	73694-15-2	5951499	-	COC1=CC(=C(C(=C1)OC)C(=O)C=CC2=CC(=C(C=C2OC)OC)OC)O	15963481	17470771	13624442	13011035	15762720	13147562	12021662	15864442	17610304	2682578	4593827	4189204	3603597	3872544	3393927	12081871	12707753	12352217	11438998	11697862	11855408
CPMB1076	2	7,3',4'-Trimethoxyflavone	Flavonoids	PMF	C18H16O5	313.108	6.123	[M+H]+	1	22395-24-0	154227	-	O=C1C=C(OC2=CC(OC)=CC=C12)C=3C=CC(OC)=C(OC)C3	2198270	1834164	1681854	16901219	24477971	19699805	29022559	28011144	34854071	580214	941864	548158	3511634	3788575	3668893	8225184	7822892	6096927	11923387	12638742	11897150
CPMB1091	2	5,7,3'-Trihydroxy-3,6,4',5'-tetramethoxyflavone	Flavonoids	PMF	C19H18O9	389.088	6.207	[M-H]-	0.57	-	44258045	-	OC1=C(C(C(OC)=C(C2=CC(O)=C(OC)C(OC)=C2)O3)=O)C3=CC(O)=C1OC	276607	260204	239618	726957	220336	252011	408841	244657	990868	154194	371993	137514	64535	62236	48354	337356	413305	455875	398420	394415	360181
CPMB1097	2	Nobiletin (3',4',5,6,7,8-Hexamethoxyflavone)	Flavonoids	PMF	C21H22O8	403.139	6.244	[M+H]+	1	478-01-3	72344	C10112	O=C1C=C(OC2=C(OC)C(OC)=C(OC)C(OC)=C12)C=3C=CC(OC)=C(OC)C3	664783551	661040092	662369045	840048937	847103429	823890409	812948617	849181778	986004472	175325970	290724082	176465215	795448681	833142228	834927309	797936669	837350832	747635246	775661494	773965323	770937830
CPMB1124	2	Tangeritin （4',5,6,7,8-Pentamethoxyflavone）	Flavonoids	PMF	C20H20O7	373.129	6.43	[M+H]+	1	481-53-8	68077	C10190	O=C1C=C(OC2=C(OC)C(OC)=C(OC)C(OC)=C12)C=3C=CC(OC)=CC3	833097289	808066380	1039455262	816839658	875353491	850589257	943421676	978674101	1041660394	110923117	173183509	105016837	1058369985	857106224	1014339188	1087504267	925848333	853248619	870768739	956705700	870132710
CPMB1133	2	Hexamethylquercetagetin	Flavonoids	PMF	C21H22O8	403.139	6.513	[M+H]+	1	-	386331	-	O=C1C(OC)=C(OC=2C=C(OC)C(OC)=C(OC)C12)C=3C=CC(OC)=C(OC)C3	114910623	109332509	93321078	193618699	204447174	162456238	162735174	190902323	238417810	33809185	56992723	40765383	140380884	163617571	144417695	174433847	186844110	155738302	152091846	152715726	149315501
CPMB0982	2	4',7-dihydroxy-3',8-diprenylflavanone	Flavonoids	Prenylated flavones	C25H28O4	391.187	5.53	[M-H]-	0.62	-	480768	-	O=C2C=3C=CC(O)=C(C=3(OC(C1=CC=C(O)C(=C1)CC=C(C)C)C2))CC=C(C)C	110274	160944	131379	167538	400047	281909	974907	805244	302292	741703	115147	676269	261109	562818	383085	217444	234443	424846	357566	361420	362536
CPMB1051	2	kuwanon G	Flavonoids	Prenylated flavones	C40H36O11	715.236	5.994	[M+Na]+	0.86	75629-19-5	5830135	-	O=C1C2=C(O)C=C(O)C(=C2OC(C=3C=CC(O)=CC3O)=C1CC=C(C)C)C4C=C(C)CC(C5=CC=C(O)C=C5O)C4C(=O)C6=CC=C(O)C=C6O	148672	247826	141120	459182	515804	402426	843261	553226	803250	8733	17854	4443	200135	154522	173171	404117	589928	453650	502321	318827	275239
CPMB0308	2	Kinetin	Heterocyclic compound	Heterocyclic compound	C10H9N5O	216.087	2.183	[M+H]+	0.67	-	3830	C08272	C12=NC=NC(NCC3=CC=CO3)=C1NC=N2	164192	248804	129639	67318	122063	181675	313261	308770	194202	269245	83740	205407	129040	232785	183029	158910	102595	136960	181576	180763	180147
CPMB0290	2	Pyrromycin	Heterocyclic compound	Heterocyclic compound	C30H35NO11	586.227	2.022	[M+H]+	0.95	668-17-7	196990	-	O=C1C=2C=C3C(=C(O)C2C(=O)C=4C(O)=CC=C(O)C14)C(OC5OC(C)C(O)C(N(C)C)C5)CC(O)(CC)C3C(=O)OC	341119	279968	202248	110023	341377	572622	537496	610729	247466	279344	67597	229791	431439	274561	356678	337452	277129	258369	315593	324236	316718
CPMB0001	2	Chrysophanol	Heterocyclic compound	Heterocyclic compound	C15H10O4	277.055	0.549	[M+Na]+	0.67	481-74-3	10208	C10315	O=C1C=2C=CC=C(O)C2C(=O)C3=C(O)C=C(C=C13)C	82854	106527	89281	124756	105783	89803	116439	108094	122840	83950	143999	91475	113585	115286	106945	135054	51633	95836	110344	121649	88693
CPMB0592	2	Riboflavin	Heterocyclic compound	Heterocyclic compound	C17H20N4O6	375.129	3.72	[M-H]-	0.76	-	1072	-	O=C1N=C(O)C2=NC3=CC(=C(C=C3N(C2=N1)CC(O)C(O)C(O)CO)C)C	160500	73634	278210	254236	432726	341318	760534	796597	1661859	21672	30138	8862	499067	384525	335522	515145	408344	522390	452458	385414	406375
CPMB0428	2	Dantrolene	Heterocyclic compound	Heterocyclic compound	C14H10N4O5	313.057	2.958	[M-H]-	1	-	2952	-	[O-][N+](=O)C1=CC=C(C=C1)C1=CC=C(O1)C=NN1CC(=O)NC1=O	13078362	8380402	12523242	14760999	17539516	15085842	16215335	19093065	22968206	20567048	18452970	16948596	17017603	16459026	15206601	7707363	5004615	6290927	15705546	15336418	14074690
CPMB0913	2	allantonin	Heterocyclic compound	Heterocyclic compound	C4H6N4O3	176.082	5.066	[M+NH4]+	0.57	-	204	C02350	N=C(O)NC1N=C(O)N=C1O	344811	226028	142444	472267	299895	350335	266315	463421	567681	15185	2988	23548	6342	20366	8962	7506	5632	4879	134650	144076	130244
CPMB0322	2	Dolasetron	Heterocyclic compound	Heterocyclic compound	C19H20N2O3	323.135	2.264	[M-H]-	1	-	3148	-	O=C(OC1CC2N3CC(=O)C(C2)CC3C1)C4=CNC=5C=CC=CC54	2316631	1899955	1681664	1448400	1803712	1753055	1799146	2045935	3325131	1025129	1474304	1238784	1300610	1367868	1320512	1632566	1787665	1651132	1689402	1663252	1642678
CPMB0007	2	Corynoxeine	Heterocyclic compound	Heterocyclic compound	C22H26N2O4	383.202	0.557	[M+H]+	0.62	630-94-4	73081505	-	O=C(OC)C(=COC)C1CC2N(CCC32C(=O)NC=4C=CC=CC43)CC1C=C	144782	70515	139098	176245	265769	512076	249638	356992	386381	365859	13823	264101	70105	15627	33328	18845	24131	9768	199743	164534	167081
CPMB0043	2	Methoxyhaemoventosine	Heterocyclic compound	Heterocyclic compound	C16H14O8	333.059	0.653	[M-H]-	0.95	-	132520043	-	Oc1c2c([C@@H](OC)[C@H](C)OC2=O)c(O)c2c1C(=O)C=C(OC)C2=O	174912	43361	135682	152033	210756	326411	251157	232277	163430	100836	82234	122173	117881	163024	149819	171244	123951	168447	166412	147545	156060
CPMB1052	2	[(2R,3S,4S,5R,6R)-6-[1,7-bis(3,4-dihydroxyphenyl)-5-oxoheptan-3-yl]oxy-3,4,5-trihydroxyoxan-2-yl]methyl (E)-3-(3,4-dimethoxyphenyl)prop-2-enoate	Heterocyclic compound	Heterocyclic compound	C36H42O14	737.222	6.012	[M+K]+	1	-	75130912	-	O=C(OCC1OC(OC(CC(=O)CCC2=CC=C(O)C(O)=C2)CCC3=CC=C(O)C(O)=C3)C(O)C(O)C1O)C=CC4=CC=C(OC)C(OC)=C4	1747952	2296860	1932614	2569305	2896214	2574650	2769696	2654933	2472642	656485	955721	506568	1747628	1624599	1399928	998267	937490	2435914	2205586	2351490	2284947
CPMB0955	2	Scleroderolide	Heterocyclic compound	Heterocyclic compound	C18H16O6	329.102	5.331	[M+H]+	0.9	-	13786694	-	C[C@H]1C(C2=C(O1)C3=C4C(=C2O)C(=O)C(=O)OC4=C(C=C3C)O)(C)C	2424985	2232557	5343825	44019193	52190112	45105698	51593069	56124646	82374315	115848	193157	140304	10171717	13312824	11265008	10770777	12004882	7713858	29838526	30212569	30367165
CPMB1034	2	norambreinolide	Heterocyclic compound	Heterocyclic compound	C16H26O2	251.199	5.887	[M+H-H2O]+	0.86	-	61129	-	O=C1OC2(C)CCC3C(C)(C)CCCC3(C)C2C1	94302	87230	118242	354858	442047	419701	148090	232690	137263	246401	63808	142433	155915	100264	114268	55402	50797	49077	170222	143897	156886
CPMB0932	2	3-Deoxo-3β-Hydroxymexicanolide 16-Enol Ether	Heterocyclic compound	Heterocyclic compound	C28H36O7	483.235	5.227	[M-H]-	0.95	-	3949289	-	O=C(OC)CC1C2(C(=O)C(CC3=C4C=C(OC)OC(C5=COC=C5)C4(C)CCC32)C(O)C1(C)C)C	166960	249874	231897	334306	798064	477295	1239447	1060199	427560	1019312	240638	1266944	556088	1002709	615761	440313	494689	1018608	660608	665288	625674
CPMB0859	2	(3S)-3-(2-methylpyrimidin-5-yl)-9-(5,6,7,8-tetrahydro-1,8-naphthyridin-2-yl)nonanoic acid	Heterocyclic compound	Heterocyclic compound	C22H30N4O2	383.253	4.834	[M+H]+	0.62	-	9951932	-	CC1=NC=C(C=N1)[C@@H](CCCCCCC1=NC2=C(CCCN2)C=C1)CC(O)=O	191717	54448	95677	442942	426513	273538	131463	401398	1474223	135272	5541	22689	414317	168381	300524	48080	200046	24986	272758	244695	237420
CPMB1023	2	pinolidoxin	Heterocyclic compound	Heterocyclic compound	C18H26O6	356.207	5.78	[M+NH4]+	0.52	-	441576	-	O=C(OC1C(=O)OC(CCC)C(O)C(O)C=CCC1)C=CC=CC	117087	38276	34277	815168	481980	1320419	49912	229059	56159	68717	8415	24112	254866	176587	235139	7942	17370	1557	169109	181901	166922
CPMB1024	2	(5E)-2-heptyl-3,4,7-trihydroxy-2,3,4,7,8,9-hexahydrooxecin-10-one	Heterocyclic compound	Heterocyclic compound	C16H28O5	299.186	5.798	[M-H]-	0.9	-	44510979	-	O=C1OC(CCCCCCC)C(O)C(O)C=CC(O)CC1	130650	141585	187728	841569	1240778	345041	201728	250721	220264	318000	57221	218630	241835	207135	208070	65351	87385	100244	269223	276773	257365
CPMB0102	2	Minocycline	Heterocyclic compound	Heterocyclic compound	C23H27N3O7	456.172	0.737	[M-H]-	1	-	54675783	C07225	[H][C@@]12CC3=C(C(O)=CC=C3N(C)C)C(=O)C1=C(O)[C@]1(O)C(=O)C(C(N)=O)=C(O)[C@@H](N(C)C)[C@]1([H])C2	1475366	1742462	1299813	437763	1018617	1547512	3522194	2384444	2782921	1716390	1118866	775735	1460992	1978683	1852701	1006882	847637	1321280	1540630	1461030	1486272
CPMB1037	2	1,17,19-trihydroxy-7-methyl-3-oxapentacyclo[9.8.0.0?,?.0?,??.0??,??]nonadeca-5(10),13,15,17-tetraene-9,12-dione	Heterocyclic compound	Heterocyclic compound	C19H18O6	360.143	5.896	[M+NH4]+	0.57	-	23757095	-	O=C1C2=C(CC(C)C1)C3OC3C4(O)C(O)C=5C(O)=CC=CC5C(=O)C24	419533	359538	1112448	239393	1228177	425948	330008	1282823	1353889	294375	174094	60885	531638	527152	475145	203801	163849	136626	464441	516330	507548
CPMB0847	2	Austalide D	Heterocyclic compound	Heterocyclic compound	C28H36O10	533.237	4.753	[M+H]+	0.9	-	13942818	-	COC1=C2C(=O)OCC2=C(C)C3=C1CC4C(C)(CC(O)C56OC(CC(OC(C)=O)C45C)(OC)OC6(C)C)O3	47623	27324	239168	1548364	724979	1104475	1455052	1319989	1205217	322257	750917	768942	494039	1016938	913468	734606	254452	379890	695882	793521	741821
CPMB0646	2	Propentofylline	Heterocyclic compound	Heterocyclic compound	C15H22N4O3	329.159	3.983	[M+Na]+	0.76	-	4938	-	O=C1C2=C(N=CN2CCC)N(C(=O)N1CCCCC(=O)C)C	217571	259467	320332	486473	559179	1012992	984574	1038262	975816	211731	221906	182784	575923	521389	501902	430558	446989	330006	565494	518236	542414
CPMB0473	2	Piperolein B	Heterocyclic compounds	Heterocyclic compounds	C21H29NO3	382.185	3.213	[M+K]+	0.95	30505-89-6	21580213	-	O=C(CCCCCC\\C=C\\C1=CC2=C(OCO2)C=C1)N3CCCCC3	465633	226535	490280	171370	350285	406287	1014300	785544	938167	196887	278015	173727	166237	327625	194197	200909	168434	166771	369166	375396	334230
CPMB0661	2	Lotusine	Heterocyclic compounds	Heterocyclic compounds	C19H24NO3+	315.181	4.033	[M+H]+	0.76	-	78381113	C17567	OC1=CC=C(C=C1)CC2C3=CC(OC)=C(O)C=C3CC[N+]2(C)C	105456	121961	154624	231059	531231	453311	696598	689714	384339	122193	268989	82288	233617	213714	502161	330019	373898	262140	480023	393505	428755
CPMB0475	2	(2S)-N-(6-methoxy-2,3,4,9-tetrahydro-1H-carbazol-1-yl)-3-methyl-2-(1-oxoisoindolin-2-yl)butanamide	Heterocyclic compounds	Heterocyclic compounds	C26H29N3O3	454.209	3.227	[M+Na]+	0.76	-	118985834	-	O=C1C=2C=CC=CC2CN1C(C(=O)NC3C=4NC=5C=CC(OC)=CC5C4CCC3)C(C)C	442378	813448	542157	146445	297930	419806	1035171	688559	727140	50919	233031	118296	140247	153762	153444	305363	257187	201521	440401	205184	251660
CPMB0644	2	1-(2,3-dihydropyrrol-1-yl)-8,9-dihydroxy-2-methyldecane-1,3-dione	Ketone compounds	Ketone compounds	C15H25NO4	284.185	3.969	[M+H]+	0.76	-	45359309	-	CC(O)C(O)CCCCC(=O)C(C)C(=O)N1CCC=C1	124702	115206	52113	153689	175027	160590	74516	294282	468740	79446	110719	36991	295499	146274	279851	157219	172295	61128	160218	160326	168461
CPMB0396	2	(9bR,E)-6-acetyl-7,9-dihydroxy-2-(1-((1-(3-isopropyl-1,2,4-oxadiazol-5-yl)-3-(methylthio)propyl)amino)ethylidene)-8,9b-dimethyldibenzo[b,d]furan-1,3(2H,9bH)-dione	Ketone compounds	Ketone compounds	C27H31N3O7S	564.193	2.835	[M+Na]+	0.67	-	163049976	-	O=C1C=C2OC3=C(C(=O)C)C(O)=C(C(O)=C3C2(C(=O)C1=C(NC(C4=NC(=NO4)C(C)C)CCSC)C)C)C	39026	21463	50387	306681	212958	187477	95814	89256	166989	116473	109157	109858	112133	153136	96654	61460	58570	43010	134008	107253	121809
CPMB1159	2	α-pyrrolidinovalerophenone	Ketone compounds	Ketone compounds	C15H21NO	232.17	6.796	[M+H]+	0.62	-	11148955	-	CCCC(C(=O)C1=CC=CC=C1)N2CCCC2	35058	103111	20027	73377	77236	94432	31148	136093	205851	97548	154114	49693	109999	24643	89411	101484	52160	16760	85298	95668	91138
CPMB0239	2	Dihydrodeoxy-8-epiaustdiol	Ketone compounds	Ketone compounds	C12H14O4	240.122	1.302	[M+NH4]+	1	-	76551322	-	O=C1C(=C2C=C(OC=C2C(O)C1(O)C)C)C	349625	257700	328157	712800	960961	1107505	1250464	964911	1126400	690938	697034	816904	739784	1140581	737223	353451	214799	332475	667982	692355	663527
CPMB0052	2	2,2`,4,4`-Tetrahydroxybenzophenone	Ketone compounds	Ketone compounds	C13H10O5	245.043	0.674	[M-H]-	0.57	131-55-5	8571	C06335	OC1=CC(O)=C(C=C1)C(=O)C1=C(O)C=C(O)C=C1	61484	28508	50476	121204	57173	67215	140851	76749	162907	46497	164194	65584	85268	113144	108131	55404	39638	40062	80450	75394	77203
CPMB0256	2	Flubendazole	Ketone compounds	Ketone compounds	C16H12FN3O3	314.092	1.605	[M+H]+	0.95	31430-15-6	35802	-	O=C(C1=CC=C(F)C=C1)C=2C=CC=3N=C(N=C(O)OC)NC3C2	358404	263453	495531	346739	1424492	750457	359699	740078	759242	263752	785668	282439	847144	372618	452770	299852	267295	309385	511731	541102	498712
CPMB0841	2	[2-(3,4-dihydroxypent-1-enyl)-6-oxooxan-3-yl] 2-methylbut-2-enoate	Ketone compounds	Ketone compounds	C15H22O6	316.089	4.736	[M+H]+	0.9	-	74193130	-	O=C(OC1CCC(=O)OC1C=CC(O)C(O)C)C(=CC)C	281036	530214	500478	1299117	1049719	961892	899702	971638	1874852	36493	316619	14619	159903	257009	216190	1399564	1134617	1082273	689838	729395	734372
CPMB0495	2	4-hydroxy-3,5,5-trimethyl-4-[3-oxo-4-[3,4,5-trihydroxy-6-(hydroxymethyl)oxan-2-yl]oxybut-1-enyl]cyclohex-2-en-1-one	Ketone compounds	Ketone compounds	C15H20O8	346.148	3.295	[M+NH4]+	0.67	-	85152469	-	O=C(C1=CC=C(O)C=C1)CCOC2OC(CO)C(O)C(O)C2O	58653	64962	48873	161393	131450	129580	109298	111354	186238	85630	249519	100974	113257	108381	111400	23293	32576	23832	124135	114100	113535
CPMB0611	2	6-[2,3-dihydroxy-3-methyl-1-[(2R,3R,4S,5S,6R)-3,4,5-trihydroxy-6-(hydroxymethyl)oxan-2-yl]oxybutyl]-7-methoxychromen-2-one	Ketone compounds	Ketone compounds	C21H28O11	501.151	3.844	[M+HCOO]-	1	-	45783206	-	COC1=C(C=C2C=CC(=O)OC2=C1)C(O[C@@H]3O[C@H](CO)[C@@H](O)[C@H](O)[C@H]3O)C(O)C(C)(C)O	509860	367991	606401	1284135	1709100	1551573	912250	1522106	3785842	120859	1439693	127163	656412	956610	524741	359673	191095	302989	800046	851661	838399
CPMB0263	2	O-DeMethylfoliosidine	Ketone compounds	Ketone compounds	C15H19NO5	294.133	1.75	[M+H]+	1	-	54697695	-	Cn1c(O)cc(=O)c2cccc(OCC(O)C(C)(C)O)c21	2249831	1658719	2682073	2261971	2047265	6259259	2122286	2387236	1414903	3217924	1179159	2397401	2328127	1584032	2261788	641043	234188	263464	1942031	2102222	1960781
CPMB0531	2	aspochalasin E	Ketone compounds	Ketone compounds	C24H37NO5	442.243	3.475	[M+Na]+	0.76	-	9931899	-	CC(C)CC1NC(=O)C23C(/C=C(\C)CCC(O)C(O)C(O)CC2=O)\C=C(C)/C(C)C13	39588	36150	22245	356457	1034622	1347542	2493876	1905825	2267199	34393	238508	42323	996475	1201841	945502	632753	703229	509908	797270	872871	858130
CPMB0888	2	Stachybotramide	Ketone compounds	Ketone compounds	C25H35NO5	452.239	4.955	[M+Na]+	0.52	149598-71-0	10477748	-	C[C@@H]1CC[C@@H]2[C@@]([C@@]13CC4=C(C=C5C(=C4O3)CN(C5=O)CCO)O)(CC[C@H](C2(C)C)O)C	34428	31823	66022	133174	310636	194000	137220	167790	69063	48863	25191	65697	99897	99399	102308	110711	130228	71209	96810	99449	100734
CPMB0893	2	methyl 2-(4a,6,10a-trihydroxy-1-methyl-5,10-dioxo-3,4-dihydro-1H-benzo[g]isochromen-3-yl)acetate	Ketone compounds	Ketone compounds	C17H18O8	395.098	4.994	[M+HCOO]-	0.76	-	57509535	-	COC(=O)CC1CC2(O)C(=O)C3=C(O)C=CC=C3C(=O)C2(O)C(C)O1	153314	115709	174109	745628	889502	573670	1350785	1262580	3617924	25273	15801	14028	1348246	1184870	1157038	1131047	917224	1087620	934642	894838	892398
CPMB0873	2	6-Pentyl-2H-pyran-2-one	Ketone compounds	Ketone compounds	C10H14O2	167.106	4.882	[M+H]+	0.9	-	33960	-	CCCCCC1=CC=CC(=O)O1	181947	338577	323595	390174	305453	393399	810277	547128	606472	72635	127537	74723	535495	490026	506560	209095	164992	140539	306922	325560	295080
CPMB1257	2	β-Toxicarol	Ketone compounds	Ketone compounds	C23H22O7	409.235	8.197	[M-H]-	0.71	-	3952178	-	O=C1C2=C(OC3COC4=CC(OC)=C(OC)C=C4C13)C=C5OC(C=CC5=C2O)(C)C	376409	649655	485232	1410128	528058	493482	432836	699620	453716	569366	255173	667837	202788	166922	336047	183027	170331	203606	23265	74640	66565
CPMB0076	2	Itaconic acid	Lipids	Lipids	C5H6O4	129.019	0.702	[M-H]-	0.52	-	811	C00490	O=C(O)C(=C)CC(=O)O	131532	141140	142645	175017	352895	259071	228989	320941	63350	146510	291956	113846	216799	146410	133045	70843	133422	90438	134418	113303	126961
CPMB0917	2	methyl (3R,4R,5R)-3,4-dihydroxy-5-[(2R,3R,4S,5S,6R)-3,4,5-trihydroxy-6-[[(E)-3-phenylprop-2-enoyl]oxymethyl]oxan-2-yl]oxycyclohexene-1-carboxylate	Lipids	Lipids	C23H28O11	479.156	5.096	[M-H]-	0.86	-	74105543	-	O=C(OCC1OC(OC2CC(=CC(O)C2O)C(=O)OC)C(O)C(O)C1O)C=CC=3C=CC=CC3	670356	395786	747126	1372959	1538335	1063743	2661237	2924185	7394455	11215	25563	9584	2860492	2335308	2150698	1737591	1026803	1161199	1934727	1885579	1845801
CPMB1235	2	[1-hydroxy-3-[3,4,5-trihydroxy-6-(hydroxymethyl)oxan-2-yl]oxypropan-2-yl] hexadeca-7,10,13-trienoate	Lipids	Lipids	C25H42O9	485.278	7.792	[M-H]-	0.62	-	145994451	-	CCC=CCC=CCC=CCCCCCC(=O)OC(CO)COC1C(C(C(C(O1)CO)O)O)O	134227	78742	99275	71988	132120	66492	62751	319168	171020	99272	150206	85753	214701	60592	74865	148597	133820	119568	96719	90410	91234
CPMB1228	2	Linoleic acid	Lipids	Lipids	C18H32O2	279.234	7.763	[M-H]-	1	60-33-3	5280450	C01595	CCCCC/C=C\C/C=C\CCCCCCCC(=O)O	3046943	6787634	11444699	7792282	8009404	8186306	10548799	6480410	4591860	5005948	3200590	3715051	3190798	7314550	4597723	4433193	3128507	4388645	5584252	5124822	4283953
CPMB1287	2	Monolinolein	Lipids	Lipids	C21H38O4	393.239	8.738	[M+K]+	0.9	67968-46-1	117319	-	O=C(OCC(O)CO)CCCCCCCC=CCC=CCCCCC	56223	284705	386178	291510	631056	356529	318484	235440	280754	87319	232869	176054	186504	176801	181140	209940	210821	178650	276308	277384	139598
CPMB1130	2	9,10-dihydroxyoctadec-12-enoic acid	Lipids	Lipids	C18H34O4	313.236	6.494	[M-H]-	1	-	53394288	-	CCCCCC=CCC(O)C(O)CCCCCCCC(O)=O	763630	1194400	717905	797885	885254	1028995	1415502	919303	832979	935288	357672	975891	883567	1152579	994326	720010	926669	913307	1018015	954976	931927
CPMB1156	2	16-Hydroxyhexadecanoic acid	Lipids	Lipids	C16H32O3	271.227	6.783	[M-H]-	1	-	10466	C18218	OCCCCCCCCCCCCCCCC(O)=O	220461	141397	176416	243255	235085	311782	162795	209749	453124	187292	162507	183925	175600	165948	159118	134947	139550	98771	224282	167495	214730
CPMB1215	2	Tetradecanoic acid	Lipids	Lipids	C14H28O2	227.201	7.568	[M-H]-	1	-	11005	C06424	CCCCCCCCCCCCCC(O)=O	248860	281886	299913	500614	564101	592330	682906	494924	487005	476246	453273	407935	486660	445756	472603	269856	467725	515108	609037	591018	604233
CPMB0971	2	Undecanedioic acid	Lipids	Lipids	C11H20O4	215.129	5.481	[M-H]-	1	1852-04-6	15816	-	OC(=O)CCCCCCCCCC(O)=O	268141	383249	254370	206313	386044	327984	476511	386140	354536	315410	256827	462715	299051	307175	249844	296679	375441	424738	347401	303388	337184
CPMB1131	2	Perlargonic acid	Lipids	Lipids	C9H18O2	157.123	6.499	[M-H]-	1	-	8158	C01601	CCCCCCCCC(=O)O	188747	124240	145508	186689	225190	236458	178747	240291	198145	129135	116633	147594	127596	123159	140570	85380	77179	90834	199821	193273	179101
CPMB1167	2	Undecanoic acid	Lipids	Lipids	C11H22O2	185.154	6.918	[M-H]-	0.76	112-37-8	8180	C17715	CCCCCCCCCCC(=O)O	129976	116959	107484	162153	170080	158178	82494	129173	115256	56000	75042	45564	111002	94757	142277	39190	35038	23912	126001	120474	130454
CPMB1185	2	Lauric acid	Lipids	Lipids	C12H24O2	199.171	7.113	[M-H]-	1	143-07-7	3893	C02679	O=C(O)CCCCCCCCCCC	519737	736288	608762	757848	975865	707707	835141	803171	966489	633529	942336	648775	803166	709985	610441	538775	636308	749563	1343072	1189377	1262578
CPMB0056	2	5-acetamido-4-oxohexanoic acid	Lipids	Lipids	C8H13NO4	188.091	0.677	[M+H-H2O]+	0.71	-	75310435	-	CC(NC(C)=O)C(=O)CCC(O)=O	542638	358350	284311	453630	423486	2423597	138867	405316	64003	338624	143548	202917	191220	95249	108654	70115	179527	82310	264492	405651	256721
CPMB0603	2	2,6,10,15-Hexadecatetraenoic acid	Lipids	Lipids	C32H52O14	661.341	3.789	[M+H]+	0.71	121961-81-7	72733434	-	O=C(O)C(=CC(O)CC(=CCCC(=CCCC(OC1OC(CO)C(O)C(O)C1OC2OC(CO)C(O)C(O)C2O)(C=C)C)C)C)C	7859	3223	7433	620043	1240653	1328319	830059	1003572	914025	15858	5797	21877	1041414	1048415	949813	721772	553664	540299	482256	563580	513984
CPMB1068	2	Obtusatic acid	Organic acid	Organic acid	C18H18O7	345.096	6.079	[M-H]-	0.81	500-37-8	5320886	-	Cc1c(c(O)c(C)c(OC)c1)C(=O)Oc1cc(C)c(C(=O)O)c(O)c1	397125	873867	298815	946942	722028	758557	564066	833314	1232235	27907	61894	63711	562181	386073	481804	445304	642464	565622	342085	226478	310079
CPMB0311	2	2,3,4-trihydroxy-5-[3-(4-hydroxyphenyl)prop-2-enoyloxy]hexanedioic acid	Organic acid	Organic acid	C15H16O10	355.067	2.186	[M-H]-	1	-	145994453	-	O=C(OC(C(=O)O)C(O)C(O)C(O)C(=O)O)C=CC1=CC=C(O)C=C1	23728721	20433415	25812924	29455310	32297862	26709771	33848786	30823033	31273460	16299013	22562143	14624044	16501052	18467557	18858266	7932468	5012769	6575287	21591102	22040400	22113964
CPMB0515	2	Ferulic Acid Acyl-b-D-glucoside	Organic acid	Organic acid	C16H20O9	355.103	3.42	[M-H]-	0.81	-	72983454	-	O=C(OC1OC(CO)C(O)C(O)C1(O))C=CC=2C=CC(O)=C(OC)C=2	499568	418247	1391833	4625558	5320305	3358421	4495994	3064875	1582086	1450298	1000793	790371	1201079	2340558	1396567	1291933	1359062	1154079	2134191	2009272	2157519
CPMB0643	2	[3,4,5-trihydroxy-6-(hydroxymethyl)oxan-2-yl] 3-(4-hydroxy-3,5-dimethoxyphenyl)prop-2-enoate	Organic acid	Organic acid	C17H22O10	385.112	3.966	[M-H]-	0.81	-	4628123	-	O=C(OC1OC(CO)C(O)C(O)C1(O))C=CC=2C=C(OC)C(O)=C(OC)C=2	2011289	907076	2015516	1924039	1921449	2566577	1800355	1641716	2778927	997336	1754797	1218429	2149648	1797129	1560787	1707255	1542196	1480856	1783808	1782508	1891473
CPMB0516	2	Ferulic acid	Organic acid	Organic acid	C10H10O4	195.064	3.421	[M+H]+	0.76	537-98-4	709	-	O=C(O)C=CC1=CC=C(O)C(OC)=C1	87873	168710	274321	771221	948535	536462	749634	470211	258023	219420	178441	118915	173327	376408	216029	183526	200245	211314	364519	334095	322140
CPMB0690	2	(Z)-9,12,13-trihydroxyoctadec-15-enoic acid	Organic acid	Organic acid	C18H34O5	348.273	4.155	[M+NH4]+	1	-	74208363	-	O=C(O)CCCCCCCC(O)CCC(O)C(O)CC=CCC	147658	200642	327950	1024349	1248303	997170	378070	865170	927567	321193	204538	187059	429528	488499	356602	395756	608279	453696	548883	543968	535814
CPMB0667	2	10-Hydroxydecanoic acid	Organic acid	Organic acid	C10H20O3	153.127	4.05	[M+H]+	0.62	1679-53-4	74300	C02774	C(CCCCC(=O)O)CCCCO	170423	230280	218065	207192	476785	375844	515033	645469	274749	121588	309598	95465	172738	258456	239368	305541	320505	269566	414877	329720	373328
CPMB0257	2	2-Methylglutaric acid	Organic acid	Organic acid	C6H10O4	145.051	1.613	[M-H]-	0.76	-	12046	C02930	OC(=O)CCC(C)C(O)=O	73120	120659	128756	102147	222431	133412	329556	121491	131973	140577	22441	89138	123873	152748	157509	132697	155391	121875	134400	131710	139402
CPMB0963	2	4-(3,4-dihydroxyphenyl)-6,7-dihydroxynaphthalene-2-carboxylic acid	Organic acid	Organic acid	C17H12O6	313.07	5.427	[M+H]+	0.62	-	195328	-	O=C(O)C1=CC=2C=C(O)C(O)=CC2C(=C1)C=3C=CC(O)=C(O)C3	77927	66936	143416	1351972	1427166	1289181	1437246	1482300	1317826	1899	1982	3406	5751	5302	10690	325258	260132	260739	925407	754039	679061
CPMB1027	2	DIMBOA + O-Hex	Organic acid	Organic acid	C15H19NO10	372.084	5.82	[M-H]-	0.81	-	4480305	-	O=C2N(O)C=3C=CC(OC)=CC=3(OC2(OC1OC(CO)C(O)C(O)C1(O)))	97425	95842	112031	398896	338048	357522	305017	336181	387859	6056	14368	2956	83363	80795	76010	88004	90941	83979	179231	170182	169552
CPMB0191	2	Dicaffeoylquinic acid IV	Organic acid	Organic acid	C25H24O12	515.125	1.072	[M-H]-	0.76	-	14446	-	O=C(OC1C(O)CC(OC(=O)C=CC2=CC=C(O)C(O)=C2)(C(=O)O)CC1O)C=CC3=CC=C(O)C(O)=C3	78275	103098	88154	101748	107848	61446	94275	118026	254179	150993	102491	124648	55776	58693	44004	92036	40262	128567	98158	100677	102245
CPMB0680	2	Isochlorogenic acid A	Organic acid	Organic acid	C25H24O12	561.126	4.089	[M+HCOO]-	1	2450-53-5	6474310	-	O[C@H]1[C@@H](C[C@@](O)(C[C@H]1OC(=O)\C=C\C2=CC(O)=C(O)C=C2)C(O)=O)OC(=O)\C=C\C3=CC(O)=C(O)C=C3	69303152	67883940	82926719	76383146	94532347	85179379	88317083	99000977	113309242	682007	713117	425592	84814801	65652010	85272889	32664209	21577450	32644830	59882397	57862693	56505061
CPMB0300	2	Pantothenic acid	Organic acid	Organic acid	C9H17NO5	220.117	2.114	[M+H]+	1	201-229-0	6613	C00864	CC(C)(CO)[C@H](C(=O)NCCC(=O)O)O	636148	629797	813959	1033630	1023847	757223	962015	1030081	1486990	745063	1378955	664827	905941	1161897	973599	1026494	914547	798514	901613	945811	943064
CPMB1033	2	8-Hydroxy-13,14,15,16-tetranor-12-labdanoic acid	Organic acid	Organic acid	C16H28O3	269.21	5.887	[M+H]+	1	-	126961510	-	CC1(C)CCC[C@@]2(C)C1CC[C@@](C)(O)C2CC(=O)O	273316	246647	320397	924380	1139970	1125479	450292	621445	449447	593161	188368	406511	424328	272120	318731	156967	179657	140841	468027	428754	435466
CPMB0153	2	(2R)-2-[4-({[2-(2H-1,3-benzodioxol-5-yloxy)pyridin-3-yl]formamido}methyl)-3-fluorophenoxy]propanoic acid	Organic acids	Organic acids	C23H19FN2O7	453.099	0.851	[M-H]-	0.67	445295-04-5	9955578	-	C[C@@H](OC1=CC=C(CNC(=O)C2=CC=CN=C2OC2=CC=C3OCOC3=C2)C(F)=C1)C(O)=O	149920	70872	179311	218695	315973	243659	239141	248025	150008	374985	35945	271690	199564	181590	187348	150206	217467	156438	291890	293722	303695
CPMB0655	2	Sulfadimethoxine	Organic acids	Organic acids	C12H14N4O4S	309.061	4.02	[M-H]-	0.95	122-11-2	5323	-	COC1=CC(NS(=O)(=O)C2=CC=C(N)C=C2)=NC(OC)=N1	493571	962483	1398899	1869594	2245907	2337187	4377249	3262427	1798004	300185	213099	161721	686892	596208	513195	1085734	1038096	1115055	1381956	1362477	1426123
CPMB1230	2	Dodecylbenzenesulfonic acid	Others	Others	C18H30O3S	325.184	7.767	[M-H]-	1	-	8485	-	CCCCCCCCCCCCC1=CC=C(C=C1)S(O)(=O)=O	5338439	4032555	3749849	2517033	3146231	2685886	5450682	7725890	7764655	3932805	6211226	3429809	5477648	2251340	5046459	1932601	3657748	5209655	3619807	5011547	5175741
CPMB0688	2	[(2S,3R,4R,5S,6S)-5-hydroxy-2-[[(1S,2S,4S,5S,6R,10S)-2-(hydroxymethyl)-10-[(2S,3R,4S,5S,6R)-3,4,5-trihydroxy-6-(hydroxymethyl)oxan-2-yl]oxy-3,9-dioxatricyclo[4.4.0.02,4]dec-7-en-5-yl]oxy]-6-methyl-3-[(E)-3-phenylprop-2-enoyl]oxyoxan-4-yl] (E)-3-phenylprop-2-enoate	Others	Others	C39H44O16	813.246	4.137	[M+HCOO]-	0.67	-	23844040	-	C[C@H]1[C@@H]([C@H]([C@H]([C@@H](O1)O[C@H]2[C@@H]3C=CO[C@H]([C@@H]3[C@@]4([C@H]2O4)CO)O[C@H]5[C@@H]([C@H]([C@@H]([C@H](O5)CO)O)O)O)OC(=O)/C=C/C6=CC=CC=C6)OC(=O)/C=C/C7=CC=CC=C7)O	639644	487226	720290	480760	727646	887237	361149	784074	1136441	580216	836776	683625	127110	181121	125837	263502	260330	231592	492026	488996	480987
CPMB0771	2	Verbascoside A	Others	Others	C31H40O16	713.23	4.468	[M+HCOO]-	0.52	-	23928107	-	COC1=CC=C(\C=C\C(=O)OC2C(C)OC(OC3C4OC4(CO)C5C3C=COC5OC6OC(CO)C(O)C(O)C6O)C(O)C2O)C=C1	171016	89742	161246	360005	394378	258363	379430	776818	1279293	213026	362874	45671	338284	499488	394269	264593	322027	273338	352567	357375	426037
CPMB1182	2	N-[6-butan-2-yl-19-[(4-methoxyphenyl)methyl]-16,20-dimethyl-2,5,8,14,18,21-hexaoxo-3-propan-2-yl-17-oxa-1,4,7,13,20-pentazatricyclo[20.3.0.09,13]pentacosan-15-yl]acetamide	Others	Others	C38H56N6O9	785.409	7.103	[M+HCOO]-	0.71	-	45782841	-	CCC(C)C1NC(=O)C2CCCN2C(=O)C(NC(C)=O)C(C)OC(=O)C(CC3=CC=C(OC)C=C3)N(C)C(=O)C4CCCN4C(=O)C(NC1=O)C(C)C	2034513	3377638	2307606	3639891	4441552	4387230	2714331	2848708	4157269	927706	1216458	1359617	2921820	4829884	2713128	4602130	4518257	2155426	2019425	1493811	1271031
CPMB0487	2	Enalaprilat	Others	Others	C18H24N2O5	347.17	3.273	[M-H]-	0.86	-	3691183	-	O=C(O)C(NC(C(=O)N1CCCC1C(=O)O)C)CCC=2C=CC=CC2	228854	272949	243640	236890	465528	239466	340759	997435	471309	276496	490732	378557	383053	305256	372288	167781	176396	126004	372967	367526	399130
CPMB1095	2	1-[(2E,4E)-6,7-Dihydroxy-2,4-octadienoyl]prolyl-N-methylvalyl-N2-methylalaninamide	Others	Others	C23H38N4O6	465.224	6.234	[M-H]-	0.81	-	78151424	-	O=C(C=CC=CC(O)C(O)C)N1CCCC1C(=O)N(C)C(C(=O)N(C)C(C(=N)O)C)C(C)C	118167	27070	98615	394767	1988627	797301	2172791	2207965	1080045	381135	160631	1111716	693703	1665099	621936	732224	845582	1797231	1028035	824960	935186
CPMB1284	2	Ramipril	Others	Others	C23H32N2O5	417.24	8.728	[M+H]+	0.86	-	5038	-	O=C(O)C1N(C(=O)C(NC(C(=O)OCC)CCC=2C=CC=CC2)C)C3CCCC3C1	287372	263751	140497	400104	320769	353030	331026	291056	251632	252736	152242	287471	253191	197493	271325	227415	248857	184101	24315	58982	39180
CPMB0989	2	MCLW	Others	Others	C54H72N8O12	1023.52	5.587	[M-H]-	0.67	-	16760564	-	CO[C@@H](Cc1ccccc1)[C@@H](C)/C=C(C)/C=C/[C@@H]2NC(=O)[C@H](Cc3c[nH]c4ccccc34)NC(=O)[C@@H](C)[C@@H](NC(=O)[C@H](CC(C)C)NC(=O)[C@@H](C)NC(=O)C(=C)N(C)C(=O)CC[C@@H](NC(=O)[C@H]2C)C(O)=O)C(O)=O	22504	9839	36155	141535	153065	157956	282086	281960	121272	22405	40282	172144	43740	160339	67751	233133	148436	291301	148153	152015	142315
CPMB0195	2	1-Methyladenosine	Others	Others	C11H15N5O4	282.132	1.076	[M+H]+	0.81	-	260623	-	N=C1C=2N=CN(C2N=CN1C)C3OC(CO)C(O)C3O	339278	323738	349812	1302826	1700922	1754518	2242403	1045580	650539	1209814	770812	876239	1960504	704862	970206	239989	129858	164166	908826	962052	992721
CPMB0377	2	N6-Threonylcarbamoyladenosine	Others	Others	C15H20N6O8	413.142	2.678	[M+H]+	1	-	161466	-	C[C@H]([C@@H](C(=O)O)NC(=O)Nc1c2c(ncn1)n(cn2)[C@H]3[C@@H]([C@@H]([C@H](O3)CO)O)O)O	252211	252109	262636	233896	229099	215932	249502	231954	319274	142815	219002	153193	237970	262093	228054	269735	257401	202510	226362	225258	230669
CPMB1276	2	Tricyclo[20.2.2.02,7]hexacosa-1(24),2(7),3,5,17,22,25-heptaene-3,5,24,25-tetrol	Phenolic acids	Phenolic acids	C26H34O4	409.235	8.708	[M-H]-	1	-	85503182	-	OC1=CC2=C(C(O)=C1)C3=C(O)C=C(CCCC=CCCCCCCCCC2)C=C3O	1664608	2208942	1780307	6330007	2725687	2631027	1946585	2936749	2663540	1744549	1067893	2170382	1290284	1028274	1171147	1266544	773368	823751	234214	409056	351940
CPMB1136	2	Cohumulone	Phenolic acids	Phenolic acids	C20H28O5	347.198	6.554	[M+Cl]-	0.52	511-25-1	196915	-	CC(C)C(=O)C1=C(C(=C(C(C1=O)(CC=C(C)C)O)O)CC=C(C)C)O	24557	26237	18752	24297	57491	40430	151436	133613	264530	63825	31133	126292	55928	160725	59993	114867	96630	113040	113354	99541	104678
CPMB0036	2	Benzenesulfonic acid	Phenolic acids	Phenolic acids	C6H6O3S	156.991	0.626	[M-H]-	0.62	98-11-3	7371	-	OS(=O)(=O)C1=CC=CC=C1	45190	50956	126528	100361	163215	87481	110212	69389	24355	113199	44376	93921	60512	76917	60491	38478	13220	49615	54439	72203	66868
CPMB0275	2	C12-LAS	Phenolic acids	Phenolic acids	C18H30O3S	325.149	1.899	[M+CH3COO]-	1	-	14921169	-	OS(=O)(=O)c1ccc(cc1)C(CCC)CCCCCCCC	273424	181141	339087	225927	340146	296763	365365	393179	258114	116818	104571	94985	166217	243806	208107	305995	341354	268682	244826	237912	251225
CPMB1201	2	4-Decan-4-ylbenzenesulonic acid	Phenolic acids	Phenolic acids	C16H26O3S	297.152	7.418	[M-H]-	1	-	14921167	-	OS(=O)(=O)c1ccc(cc1)C(CCC)CCCCCC	625938	683222	797119	571340	637650	394480	1028985	1489398	1430038	564353	732458	523053	1092280	423563	1016099	257257	529801	874777	431845	718833	857309
CPMB1223	2	4-Undecan-5-ylbenzenesulfonic acid	Phenolic acids	Phenolic acids	C17H28O3S	311.168	7.753	[M-H]-	0.67	-	15593874	-	OS(=O)(=O)c1ccc(cc1)C(CCCC)CCCCCC	495159	354130	426017	317005	414139	353663	592306	1002738	965048	574252	662304	440725	786291	285700	693401	263424	469965	621601	434796	622847	755927
CPMB0641	2	methyl 3-[3,4-dihydroxy-2-(3-methylbut-2-enyl)phenyl]-2-[[4-hydroxy-3-(3-methylbut-2-enyl)phenyl]methyl]-4-methoxy-5-oxofuran-2-carboxylate	Phenolic acids	Phenolic acids	C30H34O8	567.228	3.95	[M+HCOO]-	0.52	-	45359230	-	COC(=O)C2(CC1=CC=C(O)C(CC=C(C)C)=C1)OC(=O)C(OC)=C2C3=C(CC=C(C)C)C(O)=C(O)C=C3	99457	109333	88887	80222	92970	159800	308896	288230	181941	75252	22751	66189	113483	105613	98812	200513	274869	208332	157366	135804	153057
CPMB0077	2	3-methoxy-4-[3,4,5-trihydroxy-6-(hydroxymethyl)oxan-2-yl]oxybenzoic acid	Phenolic acids	Phenolic acids	C14H18O9	353.084	0.702	[M+Na]+	1	-	14132336	-	COC1=C(OC2OC(CO)C(O)C(O)C2O)C=CC(=C1)C(O)=O	182472	139862	223704	299095	348826	213324	268002	264549	382090	158341	382317	148133	203517	330280	207219	368811	284519	260200	266493	251408	238845
CPMB0262	2	[3,4-dihydroxy-5-[[3,4,5-trihydroxy-6-[4-(hydroxymethyl)-2,6-dimethoxyphenoxy]oxan-2-yl]methoxy]oxolan-3-yl]methyl 4-hydroxy-3,5-dimethoxybenzoate	Phenolic acids	Phenolic acids	C29H38O17	657.188	1.746	[M-H]-	0.71	-	24066888	-	COC1=CC(=CC(OC)=C1O)C(=O)OCC2(O)COC(OCC3OC(OC4=C(OC)C=C(CO)C=C4OC)C(O)C(O)C3O)C2O	338259	96912	238808	329989	102303	126944	116554	988319	621437	284134	110740	569739	171401	216841	159227	236709	91694	123809	307466	292674	271768
CPMB0004	2	(2S,3S,4R,6S)-2-((6-hydroxy-2,2-dimethyl-3,4-dihydro-2H-benzo[h]chromen-5-yl)oxy)-6-(hydroxymethyl)tetrahydro-2H-pyran-3,4,5-triol	Phenolic acids	Phenolic acids	C21H26O8	245.123	0.552	[M+H]+	0.95	-	134723840	-	CC(CC1)(C)OC2=C1C(O[C@@H]3O[C@@H](CO)C(O)[C@@H](O)[C@@H]3O)=C(O)C4=CC=CC=C42	157319	370241	329034	332465	308363	312934	381853	396495	378647	144455	376489	330254	350147	305652	322591	333527	124578	248855	325054	375382	268507
CPMB0106	2	4-hydroxy-5-[(2S,3R,4S,5S,6R)-3,4,5-trihydroxy-6-(hydroxymethyl)oxan-2-yl]oxy-1H-benzo[f][2]benzofuran-3-one	Phenolic acids	Phenolic acids	C18H18O9	377.086	0.743	[M-H]-	0.62	-	74193110	-	O=C1OCC2=CC=3C=CC=C(OC4OC(CO)C(O)C(O)C4O)C3C(O)=C12	3792838	3328890	551535	459786	1243063	680400	1473250	3722165	19529096	1665504	1230496	6339096	1065895	2051066	910363	3808894	1503278	1306575	3331170	3356319	2841389
CPMB0125	2	Vanilloside	Phenolic acids	Phenolic acids	C14H18O8	337.088	0.777	[M+Na]+	0.95	-	5293141	-	COc1cc(C=O)ccc1O[C@@H]1O[C@H](CO)[C@H](O)[C@H](O)[C@H]1O	175552	205830	330883	388735	534517	288085	532374	481419	703319	118673	360915	108459	352158	566866	390501	793134	450694	316666	418971	345651	427159
CPMB0265	2	Benzoic acid + 2O, O-Hex	Phenolic acids	Phenolic acids	C13H16O9	315.073	1.758	[M-H]-	1	-	76211590	-	O=C(O)C2=CC(OC1OC(CO)C(O)C(O)C1(O))=CC=C2(O)	5376839	1622127	3088265	6021220	2172073	1977939	1758542	18040599	15656367	3202878	6154356	8020354	2787671	4337492	2136193	3484145	1125612	1672693	4793583	4770235	4771437
CPMB0432	2	(2R,3S,4S,5R,6S)-2-(hydroxymethyl)-6-[4-[(E)-3-hydroxyprop-1-enyl]phenoxy]oxane-3,4,5-triol	Phenolic acids	Phenolic acids	C15H20O7	330.154	2.982	[M+NH4]+	0.57	-	5254324	-	OCC=CC1=CC=C(OC2OC(CO)C(O)C(O)C2O)C=C1	20055	15259	23595	164960	186685	559757	199477	420476	238789	182895	174786	280380	33567	45433	33836	47147	35559	28463	158330	163976	145982
CPMB0518	2	O-Methyl aloeresinA-7	Phenolic acids	Phenolic acids	C29H30O11	577.154	3.428	[M+Na]+	1	-	78124326	-	CC1=CC(=C(C2=C1C(=O)C=C(O2)CC(=O)C)C3C(C(C(C(O3)CO)O)O)OC(=O)C=CC4=CC=C(C=C4)O)OC	389275	372170	428650	677624	693677	655382	602767	663782	719025	465045	404548	430946	569606	606259	608396	732082	632862	584454	548812	627628	580962
CPMB0599	2	[4-[3,4,5-trihydroxy-6-(hydroxymethyl)oxan-2-yl]oxyphenyl]methyl 3-acetyloxy-2-hydroxy-2-[(4-hydroxyphenyl)methyl]butanoate	Phenolic acids	Phenolic acids	C26H32O12	535.108	3.76	[M-H]-	0.86	-	57509510	-	O=C(OC(C)C(O)(C(=O)OCC1=CC=C(OC2OC(CO)C(O)C(O)C2O)C=C1)CC3=CC=C(O)C=C3)C	1555849	1503815	1957392	821204	1026471	1055024	1439129	1724064	3254593	21448	5956	23280	2198775	1399874	2051021	1493531	1020438	1359858	1325274	1284711	1231295
CPMB0676	2	(E)-3-[4-methoxy-2-[(2S,3R,4S,5S,6R)-3,4,5-trihydroxy-6-(hydroxymethyl)oxan-2-yl]oxyphenyl]prop-2-enoic acid	Phenolic acids	Phenolic acids	C16H20O9	374.144	4.074	[M+NH4]+	1	-	23872107	-	COC1=CC(O[C@@H]2O[C@H](CO)[C@@H](O)[C@H](O)[C@H]2O)=C(\C=C\C(O)=O)C=C1	1103045	467260	772266	932788	740039	612502	934863	658612	1104091	366747	449357	390623	224493	618995	331860	322901	133518	382983	637090	548443	648952
CPMB0933	2	Hyemaloside B	Phenolic acids	Phenolic acids	C26H24O13	543.115	5.238	[M-H]-	0.86	-	25110931	-	O[C@@H]1[C@@H](COC(=O)C2=CC=C(O)C=C2)O[C@@H](OC3=CC=C(O)C=C3)[C@H](OC(=O)C4=CC(O)=C(O)C(O)=C4)[C@H]1O	637200	566239	460263	916800	635355	791984	833595	874197	1309313	1672	2265	946	552363	293641	591082	356351	237208	329813	495592	482763	499565
CPMB0940	2	Methyl 2-[(2S,3R,4S,5S,6R)-4,5-dihydroxy-6-(hydroxymethyl)-3-[(2S,3R,4R,5R,6S)-3,4,5-trihydroxy-6-methyloxan-2-yl]oxyoxan-2-yl]oxybenzoate	Phenolic acids	Phenolic acids	C20H28O12	459.15	5.268	[M-H]-	0.52	-	75111096	-	O=C(OC)C=1C=CC=CC1OC2OC(CO)C(O)C(O)C2OC3OC(C)C(O)C(O)C3O	26053	44940	25267	1409119	918577	1395760	210425	515225	541265	83394	1945	43946	301236	195463	593417	75689	33089	39577	337553	338646	321987
CPMB0248	2	2-(3,4-dihydroxyphenyl)ethyl 4-[2-[2-(3,4-dihydroxyphenyl)ethoxy]-2-oxoethyl]-5-hydroxy-4a,5,7,7a-tetrahydro-4H-furo[3,4-b]pyran-3-carboxylate	Phenolic acids	Phenolic acids	C26H28O11	515.16	1.474	[M-H]-	0.52	-	75528835	-	OC1OCC2OC=C(C(CC(=O)OCCC3=CC(O)=C(O)C=C3)C12)C(=O)OCCC4=CC=C(O)C(O)=C4	67624	42119	78558	214230	235529	257298	293063	297684	338005	102085	46666	122552	271486	240267	314261	222740	158964	227798	219554	232413	212412
CPMB0936	2	Perseitol Heptaacetate	Saccharides	Saccharides	C21H30O14	545.128	5.257	[M+K]+	0.57	-	539123	-	O=C(OCC(OC(=O)C)C(OC(=O)C)C(OC(=O)C)C(OC(=O)C)C(OC(=O)C)COC(=O)C)C	299909	264583	291529	300414	209951	279046	276385	294355	363821	107	0	0	222028	115674	281854	89325	35652	67408	119080	170440	122233
CPMB0931	2	[(2R,3R,4R,5R,6R)-4-[(2S,3R,4R,5R,6S)-4,5-dihydroxy-6-methyl-3-[(2S,3R,4S,5S,6R)-3,4,5-trihydroxy-6-(hydroxymethyl)oxan-2-yl]oxyoxan-2-yl]oxy-6-[2-(3,4-dihydroxyphenyl)ethoxy]-5-hydroxy-2-(hydroxymethyl)oxan-3-yl] (E)-3-(3,4-dihydroxyphenyl)prop-2-enoate	Saccharides	Saccharides	C35H46O20	804.271	5.221	[M+NH4]+	0.52	-	3083112	-	O=C(OC1C(OC(OCCC2=CC=C(O)C(O)=C2)C(O)C1OC3OC(C)C(O)C(O)C3OC4OC(CO)C(O)C(O)C4O)CO)C=CC5=CC=C(O)C(O)=C5	128850	76773	119343	265678	306616	432259	412037	340877	352076	600	0	560	20988	15190	10482	15686	14936	19915	129995	111817	133651
CPMB0038	2	D-Erythrose	Saccharides	Saccharides	C4H8O4	156.99	0.6317	[M+K-2H]-	0.9991	583-50-6	94176	-	C([C@H]([C@H](C=O)O)O)O	42712.9	46989.8	120460	95032.2	155183	86110.6	99653.6	46637.1	22541.6	107473	42041.6	89243.9	57201.3	72879.2	57253.8	33782.3	12365.5	34453.4	58898.9	60682.4	59086.4
CPMB0177	2	aldehydo-D-ribose	Saccharides	Saccharides	C5H10O5	195.051	1.0225	[M+HCOO]-	0.8161	50-69-1	5311110	-	C([C@H]([C@H]([C@H](C=O)O)O)O)O	986976	649365	1.23202e+06	668272	2.6586e+06	897455	3.16882e+06	1.31727e+06	434828	871656	1.14487e+06	1.50459e+06	938980	1.09515e+06	489619	1.28143e+06	621946	1.03208e+06	1.02513e+06	1.02131e+06	1.0334e+06
CPMB0246	2	Threitol	Saccharides	Saccharides	C4H10O4	123.055	1.41	[M+H]+	0.86	7493-90-5	8998	-	OCC(O)C(O)CO	104475	21131	70472	139044	316176	187185	193848	187939	221090	156647	164508	154196	188656	193723	176883	230071	156109	157516	158846	174459	162217
CPMB0980	2	Sarmentoside B	Saponins	Saponins	C34H48O13	663.301	5.522	[M-H]-	0.62	-	3444781	-	O=CC12CCC(OC3OC(C)C(OC(=O)C)C(OC)C3O)CC2(O)CCC4C1C(OC(=O)C)CC5(C)C(C6=CC(=O)OC6)CCC45O	59763	34282	113095	500543	514266	483451	527207	561824	516013	35320	64516	107973	311593	429994	339294	27544	16684	83030	252452	261413	271397
CPMB0514	2	(2S,3R,4S,5S,6R)-2-[[(1S,4aR,7aS)-7-(hydroxymethyl)-1,4a,5,7a-tetrahydrocyclopenta[c]pyran-1-yl]oxy]-6-(hydroxymethyl)oxane-3,4,5-triol	Saponins	Saponins	C15H22O8	329.124	3.404	[M+CH3COO]-	1	-	14081905	-	OCC1=CCC2C=COC(OC3OC(CO)C(O)C(O)C3O)C12	304598	195754	267090	260289	305500	292205	468767	279283	256087	281085	143982	299656	160523	257149	157743	135676	116159	211328	245069	235192	233768
CPMB0543	2	(1S,4aS,7S,7aS)-7-hydroxy-7-methyl-1-[(2S,3R,4S,5S,6R)-3,4,5-trihydroxy-6-(hydroxymethyl)oxan-2-yl]oxy-4a,5,6,7a-tetrahydro-1H-cyclopenta[c]pyran-4-carboxylic acid	Saponins	Saponins	C16H24O10	375.129	3.51	[M-H]-	0.86	-	13878352	-	O=C(O)C1=COC(OC2OC(CO)C(O)C(O)C2O)C3C1CCC3(O)C	252485	191479	655349	452578	808602	576912	1299626	1177012	2510299	11950	20270	11222	878306	705750	632943	935671	703609	921480	681594	690822	662528
CPMB0959	2	5,6-dibenzoyloxy-7-methoxycarbonyl-1-[3,4,5-trihydroxy-6-(hydroxymethyl)oxan-2-yl]oxy-1,4a,5,6,7,7a-hexahydrocyclopenta[c]pyran-4-carboxylic acid	Saponins	Saponins	C31H32O15	643.168	5.379	[M-H]-	0.76	-	45360247	-	COC(=O)C1C(OC(=O)C2=CC=CC=C2)C(OC(=O)C3=CC=CC=C3)C4C1C(OC5OC(CO)C(O)C(O)C5O)OC=C4C(O)=O	139119	105105	157601	904277	933885	814649	1319485	1426173	4122623	7192	5310	2523	1376031	939344	1467667	857687	609777	856913	858420	882693	856792
CPMB0842	2	2-O-Acetyl-20-hydroxyecdysone	Saponins	Saponins	C29H46O8	545.306	4.738	[M+Na]+	0.76	-	13829643	-	O=C(OC1CC2(C)C3C(=CC(=O)C2CC1O)C4(O)CCC(C(O)(C)C(O)CCC(O)(C)C)C4(C)CC3)C	777472	226445	332001	476656	686212	1116370	203557	791819	868077	324360	4749	54770	707081	173249	547187	26831	90969	8824	417030	395848	394316
CPMB0756	2	Bixin	Terpenoids	Terpenoids	C25H30O4	393.212	4.423	[M-H]-	0.86	-	91556	-	O=C(O)C=CC(=CC=CC(=CC=CC=C(C=CC=C(C=CC(=O)OC)C)C)C)C	304598	232218	274422	294081	838438	1162041	1119218	739257	496248	118362	254383	87878	384004	377691	325809	715300	840891	661365	496397	489676	488430
CPMB0693	2	Artesunate	Terpenoids	Terpenoids	C19H28O8	383.17	4.174	[M-H]-	0.76	-	105031	-	O=C(O)CCC(=O)OC1OC2OC3(OOC24C(CC3)C(C)CCC4C1C)C	233264	7843	72862	355503	517799	559497	392093	390226	964218	125377	306419	180023	483949	200623	183897	394466	369046	304342	341995	309141	316029
CPMB0670	2	[(1R,2R,3aR,5R,6E,10R,11S,13R,13aS)-1,2,3a,10,11-pentaacetyloxy-2,5,8,8-tetramethyl-12-methylidene-4,9-dioxo-3,5,10,11,13,13a-hexahydro-1H-cyclopenta[12]annulen-13-yl] acetate	Terpenoids	Terpenoids	C32H42O14	668.292	4.059	[M+NH4]+	1	-	56776346	-	C[C@@H]1\C=C\C(C)(C)C(=O)[C@H](OC(C)=O)[C@@H](OC(C)=O)C(=C)[C@H](OC(C)=O)[C@H]2[C@@H](OC(C)=O)[C@@](C)(C[C@]2(OC(C)=O)C1=O)OC(C)=O	1219673	467271	2882164	3523774	1864867	2318200	3100598	3270617	4089379	2051539	3470485	2785801	821708	2553543	2980668	1534138	1169282	1152964	2532211	2178381	2460095
CPMB0663	2	[6-(furan-3-yl)-6,8,12,16,21-pentahydroxy-7,15-dimethyl-9-oxo-3,17,19-trioxaheptacyclo[9.9.3.01,10.02,4.02,7.011,18.015,23]tricosan-14-yl] 2-methylbutanoate	Terpenoids	Terpenoids	C31H40O12	649.252	4.035	[M+HCOO]-	1	-	45359803	-	CCC(C)C(=O)OC1CC(O)C23C4OCC5(C(O)CC2C1(C)C(O)O4)C3C(=O)C(O)C6(C)C(O)(CC7OC567)C8=COC=C8	14150131	5044646	31968510	43172035	22917853	29362200	40264407	45243811	67302691	30909414	60074972	39482484	12544647	37722927	43650794	27308352	13933037	20016342	33384856	31768376	32093104
CPMB0672	2	Limonin	Terpenoids	Terpenoids	C26H30O8	471.201	4.061	[M+H]+	1	-	235284	C03514	O=C1OCC23C(OC(C)(C)C3CC(=O)C4(C)C2CCC5(C)C(OC(=O)C6OC645)C7=COC=C7)C1	764147	316403	1863456	2191153	1153010	1433645	1862639	2303410	3155286	1340952	2602030	1738684	502999	1518497	2039054	962368	383850	536984	1317686	1487604	1419121
CPMB0848	2	Tricoccin S3	Terpenoids	Terpenoids	C26H30O7	455.205	4.765	[M+H]+	0.76	-	500031	C08775	O=C1OC(C)(C)C2CC(=O)C3(C)C(CCC4(C)C(OC(=O)C5OC534)C6=COC=C6)C2(C=C1)C	9092	14820	94348	530453	283072	356940	451777	447965	466266	97880	252568	304906	246697	403987	349932	529404	171587	338373	298722	334384	317108
CPMB0849	2	Nomilin	Terpenoids	Terpenoids	C28H34O9	515.227	4.778	[M+H]+	0.95	1063-77-0	326240	C08773	O=C(OC1CC(=O)OC(C)(C)C2CC(=O)C3(C)C(CCC4(C)C(OC(=O)C5OC534)C6=COC=C6)C12C)C	76230	56944	705356	4815857	2552932	3502681	3636901	3737778	4080262	1098009	1947784	2825660	1575209	3210425	2761713	3308035	1074126	1774617	2246717	2589378	2355045
CPMB0674	2	Carveol	Terpenoids	Terpenoids	C10H16O	135.116	4.065	[M+H-H2O]-	0.76	-	7438	-	CC1=CCC(CC1O)C(=C)C	155659	183079	218689	228583	445265	432562	636457	725699	358208	120208	346940	114023	390585	375378	396521	522879	528741	418211	511788	352099	349546
CPMB0459	2	(2Z)-2-[4-[2-[2-(3,4-dihydroxyphenyl)ethoxy]-2-oxoethyl]-5-methoxycarbonyl-2-[(2S,3R,4S,5S,6R)-3,4,5-trihydroxy-6-(hydroxymethyl)oxan-2-yl]oxy-4H-pyran-3-ylidene]acetic acid	Terpenoids	Terpenoids	C25H30O15	593.15	3.172	[M+H-H2O]+	0.95	96382-90-0	75111051	-	O=C(O)C=C1C(OC=C(C(=O)OC)C1CC(=O)OCCC2=CC=C(O)C(O)=C2)OC3OC(CO)C(O)C(O)C3O	135179	107018	112913	340707	183936	192616	239540	160633	295654	121916	74723	96492	108921	134513	124258	120250	133373	108449	163939	167615	156635
CPMB0639	2	(2R,3R,4S,5S,6R)-2-[(2E)-4-hydroxy-3,7-dimethylocta-2,6-dienoxy]-6-(hydroxymethyl)oxane-3,4,5-triol	Terpenoids	Terpenoids	C16H28O7	350.216	3.943	[M+NH4]+	0.81	-	73181367	-	OCC1OC(OCC=C(C)C(O)CC=C(C)C)C(O)C(O)C1O	168697	205380	215142	567307	1053766	933994	1056808	1145053	884358	257773	185777	152828	1040870	918219	928969	831938	1154036	725645	963017	804465	873793
CPMB0651	2	[7-(acetyloxymethyl)-4-[[4,5-dihydroxy-6-(hydroxymethyl)-3-[(E)-3-(4-hydroxyphenyl)prop-2-enoyl]oxyoxan-2-yl]oxymethyl]-7-hydroxy-4a,5,6,7a-tetrahydro-1H-cyclopenta[c]pyran-1-yl] 3-methylbutanoate	Terpenoids	Terpenoids	C32H42O14	695.253	4.003	[M+HCOO]-	0.52	-	71694419	-	CC(C)CC(=O)OC1O\C=C(COC2OC(CO)C(O)C(O)C2OC(=O)\C=C\C3=CC=C(O)C=C3)/C4CCC(O)(COC(C)=O)C14	32158	46810	63392	269708	278422	275301	472072	325035	157598	34697	34218	21793	99889	82309	45962	149475	160495	157717	170856	146997	154265
CPMB0652	2	[(2S,3R,4S,5S,6R)-3,4,5-trihydroxy-6-(hydroxymethyl)oxan-2-yl] (2E,6E)-8-hydroxy-2,6-dimethylocta-2,6-dienoate	Terpenoids	Terpenoids	C16H26O8	364.196	4.013	[M+NH4]+	0.62	-	72733754	-	O=C(OC1OC(CO)C(O)C(O)C1O)C(=CCCC(=CCO)C)C	101661	71352	112944	262162	508235	700991	591751	902068	898197	69581	219906	65182	327909	274340	234905	99691	125224	72000	378458	308440	326010
CPMB1208	2	(4S,5Z,6S)-5-ethylidene-4-[2-[2-(4-hydroxyphenyl)ethoxy]-2-oxoethyl]-6-[(2S,3R,4S,5S,6R)-3,4,5-trihydroxy-6-(hydroxymethyl)oxan-2-yl]oxy-4H-pyran-3-carboxylic acid	Terpenoids	Terpenoids	C24H30O12	509.16	7.451	[M-H]-	0.52	-	23844082	-	C\C=C\1[C@@H](O\C=C(/[C@H]1CC(=O)OCCC2=CC=C(O)C=C2)C(O)=O)O[C@@H]3O[C@H](CO)[C@@H](O)[C@H](O)[C@H]3O	446177	658763	578593	1889071	571346	507601	495936	672905	527316	408706	139231	416898	313490	232306	263383	225873	185098	200639	33419	95588	112832
CPMB0117	2	15-Deoxy-goyazensolide	Terpenoids	Terpenoids	C19H20O6	367.099	0.762	[M+Na]+	1	-	5834718	-	C=C(C)C(OC1CC(C)(O2)C(C=C2/C(C)=C\C3([H])C1([H])C(C(O3)=O)=C)=O)=O	378009	440135	506742	542444	865685	489156	778613	758387	1060026	177017	580495	226518	460988	828492	589462	1042554	596647	646136	601944	611598	586143
CPMB0697	2	(4aR,5S)-9,9a-dihydroxy-3,4a,5-trimethyl-5,6,7,8,8a,9-hexahydro-4H-benzo[f][1]benzofuran-2-one	Terpenoids	Terpenoids	C15H22O4	284.185	4.192	[M+NH4]+	0.71	-	75110996	-	O=C1OC2(O)C(=C1C)CC3(C)C(C)CCCC3C2O	144020	119180	60598	195022	233102	258238	102704	491531	1159296	89131	180893	35787	482727	197004	344955	219553	298349	71453	222995	225475	244880
CPMB0874	2	Neosolaniol	Terpenoids	Terpenoids	C19H26O8	383.17	4.882	[M+H]+	0.81	-	426719	-	CC1=CC2C(CC1O)(C3(C(C(C(C34CO4)O2)O)OC(=O)C)C)COC(=O)C	249568	248311	299832	341057	556768	247485	271809	293770	349638	46577	102768	31156	331456	219708	353728	59988	108322	61367	225547	210862	214640
CPMB0876	2	7,8-Dihydroxy calonectrin	Terpenoids	Terpenoids	C19H26O8	365.158	4.886	[M+H-H2O]+	0.52	-	557474	-	CC1=CC2C(C(C1O)O)(C3(CC(C(C34CO4)O2)OC(=O)C)C)COC(=O)C	102180	112849	125734	136612	240641	98519	122246	118721	159365	15057	31908	11618	175430	90619	163714	24137	34569	25228	97143	82218	76898
CPMB1048	2	Jasmonyl isoleucine	Terpenoids	Terpenoids	C22H32O8	322.201	5.983	[M-H]-	0.9	-	520286	-	CC1=CC2C(CC1OC(=O)CC(C)C)(C3(C(C(C(C34CO4)O2)O)O)C)COC(=O)C	180052	174444	203747	493112	551889	306385	319788	288145	345099	115243	57219	58308	204697	277351	216009	80616	97185	169797	231822	221208	198572
CPMB0230	2	[3,4,5-trihydroxy-6-(hydroxymethyl)oxan-2-yl] 1,10,11-trihydroxy-2,2,6a,6b,9,9,12a-heptamethyl-1,3,4,5,6,6a,7,8,8a,10,11,12,13,14b-tetradecahydropicene-4a-carboxylate	Terpenoids	Terpenoids	C36H58O10	649.219	1.24	[M-H]-	0.62	-	58880815	-	O=C(OC1OC(CO)C(O)C(O)C1O)C23CCC(C)(C)C(O)C3C4=CCC5C6(C)CC(O)C(O)C(C)(C)C6CCC5(C)C4(C)CC2	108673	19031	120845	121835	107096	503652	128460	119968	84986	49527	26074	61143	93907	146876	152455	181385	118053	112234	120455	115164	118474
CPMB1236	2	2-[1-[1-hydroxy-10,13-dimethyl-3-[3,4,5-trihydroxy-6-[[3,4,5-trihydroxy-6-(hydroxymethyl)oxan-2-yl]oxymethyl]oxan-2-yl]oxy-2,3,4,7,8,9,11,12,14,15,16,17-dodecahydro-1H-cyclopenta[a]phenanthren-17-yl]ethyl]-4-(hydroxymethyl)-5-methyl-2,3-dihydropyran-6-one	Terpenoids	Terpenoids	C40H62O15	781.405	7.812	[M-H]-	0.81	-	23757232	-	O=C1OC(CC(=C1C)CO)C(C)C2CCC3C4CC=C5CC(OC6OC(COC7OC(CO)C(O)C(O)C7O)C(O)C(O)C6O)CC(O)C5(C)C4CCC23C	96157	37424	108210	170722	573152	250351	364180	548530	455283	183681	82192	177023	151182	195069	196570	513238	604754	381982	311412	317268	251388
CPMB0207	3	Alibendol	Alcohol and amines	Alcohol and amines	C13H17NO4	252.122	1.118	[M+H-H2O]+	0.81	-	71916	-	C1=C(C(=C(C=C1CC=C)C(=O)NCCO)O)OC	248422	109544	303381	832357	778742	695122	609177	361945	516404	572128	418011	567707	686646	1220629	731471	284730	101986	185504	514492	551490	504490
CPMB0235	3	3-[4-(2-amino-2-oxoethoxy)-3-methoxyphenyl]-N-[2-(3,4-dihydroxyphenyl)ethyl]-3-(2-hydroxy-4-oxopyrido[1,2-a]pyrimidin-3-yl)propanamide	Alcohol and amines	Alcohol and amines	C28H28N4O8	571.153	1.279	[M+Na]+	0.71	-	135639698	-	COC1=C(C=CC(=C1)C(CC(=O)NCCC2=CC(=C(C=C2)O)O)C3=C(N=C4C=CC=CN4C3=O)O)OCC(=O)N	92692	14360	58205	491209	201773	216216	79366	172740	251123	6112	18396	64320	451675	604956	437617	333041	240418	322715	173803	180545	194170
CPMB0739	3	1H-indazol-3-yl-[2-[6-methyl-4-(methylamino)pyridin-2-yl]morpholin-4-yl]methanone	Alcohol and amines	Alcohol and amines	C19H21N5O2	350.161	4.392	[M-H]-	1	-	91800747	-	CC1=CC(=CC(=N1)C2CN(CCO2)C(=O)C3=NNC4=CC=CC=C43)NC	527816	623143	441940	285251	428709	458666	403396	666264	799476	1877685	6138265	2020436	4176350	5545262	5387430	1635024	1355110	1691267	2047746	1963628	1900364
CPMB1010	3	4-[(E)-3-hydroxy-8,10-dimethyl-2-(methylamino)dodec-6-enyl]phenol	Alcohol and amines	Alcohol and amines	C21H35NO2	334.274	5.647	[M+H]+	0.57	92802-16-9	45359323	-	CCC(C)CC(C)\C=C\CCC(O)C(CC1=CC=C(O)C=C1)NC	101447	71489	93264	191315	108370	104852	62887	116868	71202	63907	44409	11249	154090	128891	191303	12923	9605	4923	74775	94560	63580
CPMB0296	3	stepharine	Alkaloids	Alkaloids	C18H19NO3	298.138	2.074	[M+H]+	0.57	-	98455	-	O=C1C=CC2(C=C1)C=3C(OC)=C(OC)C=C4C3C(NCC4)C2	10360	26939	13952	219418	219310	129854	130339	143081	239563	97547	305753	132911	247544	319245	285701	18581	143339	41785	175984	141673	169801
CPMB0718	3	Brucine	Alkaloids	Alkaloids	C23H26N2O4	417.175	4.269	[M+Na]+	1	-	220520	-	O=C1N2C3=CC(OC)=C(OC)C=C3C45CCN6CC7=CCOC(C1)C(C7CC64)C25	409848	291516	559724	4527709	6025395	4684784	4945580	5140599	8276173	443556	466392	506118	8245664	6975866	7995120	6039364	5937745	4896947	4473807	4468119	4455254
CPMB0743	3	Senecionine N-oxide	Alkaloids	Alkaloids	C18H25NO6	352.174	4.398	[M+H]+	0.81	-	5380876	-	C\C=C1\C[C@@H](C)[C@@](C)(O)C(=O)OCC2=CC[N+]3([O-])CC[C@@H](OC1=O)[C@@H]23	75458	113655	77601	43337	79717	73841	80727	127012	163819	352709	919202	401271	808090	1024851	1076010	324936	314782	287711	406328	365445	382657
CPMB0744	3	Seneciphylline	Alkaloids	Alkaloids	C18H23NO5	334.165	4.399	[M+H]+	1	-	10196	-	CC=C(C3)C(=O)O[C@H](C1)[C@@]([H])(C(COC(=O)[C@](C)(O)C(=C)3)=2)N(CC2)C1	165082	216707	168261	96210	175047	173253	166384	251248	296330	779328	1889970	776424	1687127	2053337	2038460	660368	593672	571495	782999	745712	733757
CPMB0773	3	Strictosidine lactam	Alkaloids	Alkaloids	C26H30N2O8	537.158	4.472	[M+K]+	0.71	-	5015264	-	O=C1C2=COC(OC3OC(CO)C(O)C(O)C3O)C(C=C)C2CC4C=5NC=6C=CC=CC6C5CCN14	76974	78788	76557	286760	240475	202449	230511	235054	384834	179882	343442	202515	759945	964685	863865	189766	266133	192318	178145	169760	166185
CPMB1040	3	Echimidine	Alkaloids	Alkaloids	C20H31NO7	398.218	5.929	[M+H]+	0.81	-	5281729	-	C/C=C(/C)\C(=O)O[C@@H]1CCN2[C@@H]1C(=CC2)COC(=O)[C@@]([C@H](C)O)(C(C)(C)O)O	146244	96493	57668	339048	517269	319008	91477	330945	530575	110724	13150	62141	823303	512459	833125	62584	40830	17379	237789	254711	221457
CPMB1085	3	Tetrahydrocoptisine	Alkaloids	Alkaloids	C19H17NO4	346.1	6.148	[M+Na]+	0.67	-	6770	C04075	O1C2=CC=C3C(=C2OC1)CN4CCC5=CC=6OCOC6C=C5C4C3	626590	351646	425141	618332	388806	253972	226884	380907	438354	82713	265645	179033	1536829	1304159	1386409	760284	879529	712319	674390	682603	665902
CPMB0146	3	pencolide	Amino acids and derivatives	Amino acids and derivatives	C9H9NO4	305.062	0.841	[M+H]+	0.9	-	85503019	-	O=C(O)C(=CC)N1C(=O)C=C(C1=O)C	350898	259140	548136	513815	700641	459034	485271	505998	569364	87074	254310	235669	748956	1299139	865241	967517	354531	3443	574036	549477	547391
CPMB0157	3	(3aR,4R)-3-hydroxy-2,2-dimethyl-3'-(4-oxoquinazolin-3-yl)spiro[3aH-imidazo[1,2-a]indole-4,5'-oxolane]-1,2'-dione	Amino acids and derivatives	Amino acids and derivatives	C23H20N4O5	431.14	0.856	[M-H]-	0.62	-	102571576	-	CC1(C)N(O)[C@H]2N(C1=O)C3=C(C=CC=C3)[C@]24CC(N5\C=N/C6=C(C=CC=C6)C5=O)C(=O)O4	219230	125208	239538	223072	285070	251925	252750	237029	176587	293459	190163	201841	318122	263631	309377	203726	370585	234920	245789	248637	245781
CPMB0160	3	2-amino-3-prop-2-enylsulfinylpropanoic acid	Amino acids and derivatives	Amino acids and derivatives	C6H11NO3S	200.043	0.858	[M+Na]+	1	-	121922	C08265	O=C(O)C(N)CS(=O)CC=C	1927477	1402535	1410906	2763613	973434	1894931	716317	998706	766038	1298656	742745	1857263	1919550	2554247	2456735	2475079	1509099	1431824	1735910	1798678	1919795
CPMB0200	3	N-Acetyl-L-phenylalanine	Amino acids and derivatives	Amino acids and derivatives	C11H13NO3	208.096	1.089	[M+H]+	1	2018-61-3	74839	C03519	CC(=O)N[C@@H](CC1=CC=CC=C1)C(=O)O	201691	195150	303033	706752	810313	491313	843729	553315	626538	451115	318295	586315	659700	1391336	789141	346642	157102	431163	594989	546281	524471
CPMB0361	3	Glucosaminic Acid	Amino acids and derivatives	Amino acids and derivatives	C6H13NO6	196.096	2.577	[M+H]+	0.95	-	235915	C03752	O=C(O)C(N)C(O)C(O)C(O)CO	116264	81867	135414	254326	373769	417984	349450	285066	323342	199804	143452	249203	353006	423379	328092	151835	128718	88801	231495	236006	254875
CPMB0458	3	(3R)-3-[[(7S)-1,2,3-trimethoxy-7-(methylamino)-9-oxo-6,7-dihydro-5H-benzo[a]heptalen-10-yl]amino]azepan-2-one	Amino acids and derivatives	Amino acids and derivatives	C26H33N3O5	468.258	3.172	[M+H]+	0.62	-	16397258	-	CN[C@H]1CCC2=C(C(OC)=C(OC)C(OC)=C2)C3=CC=C(N[C@@H]4CCCCNC4=O)C(=O)C=C13	124439	267973	57253	95995	101024	324302	495342	398155	354747	203120	550347	295382	462042	389363	459281	294936	233316	245666	321510	321456	274738
CPMB1123	3	Balsalazide	Amino acids and derivatives	Amino acids and derivatives	C17H15N3O6	358.105	6.424	[M+H]+	0.86	-	54585	-	O=C(O)C1=CC(=NNC2=CC=C(C=C2)C(=O)NCCC(=O)O)C=CC1=O	251561	256819	377129	261762	364228	306705	282455	221021	230566	36938	59624	41016	404426	361235	286587	211461	225796	225932	292260	281275	304025
CPMB0055	3	Dinoseb	Benzene and substituted derivatives	Benzene and substituted derivatives	C10H12N2O5	239.077	0.675	[M-H]-	1	88-85-7	6950	C14302	OC1=C([N+]([O-])=O)C=C([N+]([O-])=O)C=C1C(C)CC	257637	254340	319249	639127	476138	369244	369907	363081	260007	400866	368937	390654	348739	415163	383669	234199	258603	185265	303851	323624	342500
CPMB0202	3	(2-(4,4-dimethyl-4,5-dihydrooxazol-2-yl)-5-fluorophenyl)(phenyl)methanol	Benzene and substituted derivatives	Benzene and substituted derivatives	C18H18FNO2	300.144	1.101	[M+H]+	1	-	133052536	-	OC(C1=C(C2=NC(C)(C)CO2)C=CC(F)=C1)C3=CC=CC=C3	714824	453874	503069	1234652	1906097	1586732	3936114	1103850	574114	1597721	450988	1185542	5119604	1488362	2216743	541221	134944	470365	1372785	1407716	1504094
CPMB0220	3	Phenylacetaldehyde	Benzene and substituted derivatives	Benzene and substituted derivatives	C8H8O	121.064	1.152	[M+H]+	0.62	-	998	C00601	O=CCC=1C=CC=CC1	306404	209793	308320	205591	819046	247901	1581711	329844	338895	369109	635208	222742	1396318	836717	851548	319853	254749	215185	691806	279340	677091
CPMB0392	3	altenusin	Benzene and substituted derivatives	Benzene and substituted derivatives	C15H14O6	308.113	2.793	[M+NH4]+	1	-	6918469	-	O=C(O)C1=C(O)C=C(OC)C=C1C=2C=C(O)C(O)=CC2C	2257642	1483567	2175161	5355305	3608846	4066432	2767124	3219856	5467991	4111684	4625984	3515108	5269580	5238057	5332856	1697679	1310328	981302	3445468	3623478	3432006
CPMB0433	3	Dianisalaceton	Benzene and substituted derivatives	Benzene and substituted derivatives	C19H18O3	295.137	2.985	[M+H]+	1	2051-07-2	101220	-	O=C(C=CC1=CC=C(OC)C=C1)C=CC2=CC=C(OC)C=C2	708276	579084	664339	296851	335861	284600	293257	290090	373887	610468	1060713	697910	1005480	916515	890346	583633	649160	426645	644190	575381	613761
CPMB0513	3	Pinoresinol dimethyl ether	Benzene and substituted derivatives	Benzene and substituted derivatives	C22H26O6	404.206	3.395	[M+NH4]+	0.57	29106-36-3	73117	-	COC1=C(OC)C=C(C=C1)[C@H]2OC[C@H]3[C@@H]2CO[C@@H]3C4=CC(OC)=C(OC)C=C4	135375	99580	276394	407241	331508	130441	333390	130566	424186	163606	265221	185353	834578	952285	847477	208619	190675	147027	332167	319662	330092
CPMB0635	3	4-hydroxybenzaldehyde	Benzene and substituted derivatives	Benzene and substituted derivatives	C7H6O2	121.029	3.93	[M-H]-	0.81	-	126	C00633	O=Cc1ccc(O)cc1	109789	120957	123266	112502	227355	253343	248913	179125	172474	203110	115945	155425	196632	210956	192859	91998	87551	107650	152131	147078	158021
CPMB0700	3	barceloneic acid A	Benzene and substituted derivatives	Benzene and substituted derivatives	C16H16O7	319.081	4.2	[M-H]-	0.81	-	10358625	-	COC1=CC(CO)=C(OC2=C(C(O)=O)C(O)=CC(C)=C2)C(O)=C1	89197	64095	120623	65431	339675	7088	176546	83421	7214	197341	143504	106945	335762	364343	527699	106591	81905	147035	170941	164459	152640
CPMB0752	3	3-(2-Hydroxyphenyl)propanoic acid	Benzene and substituted derivatives	Benzene and substituted derivatives	C9H10O3	165.056	4.413	[M-H]-	0.57	-	873	C01198	O=C(O)CCC=1C=CC=CC1O	51010	46330	60267	74801	146097	146060	107826	107266	467797	60614	82400	45261	276328	213738	217272	58985	50995	61414	130044	130678	113177
CPMB0754	3	3,4,5-trihydroxy-6-(4-hydroxyphenoxy)oxan-2-yl]methyl 3-(1-hydroxy-4-oxocyclohexa-2,5-dien-1-yl)prop-2-enoate	Benzene and substituted derivatives	Benzene and substituted derivatives	C21H22O10	433.207	4.414	[M-H]-	0.71	-	85503107	-	C1=CC(=CC=C1O)OC2C(C(C(C(O2)COC(=O)C=CC3(C=CC(=O)C=C3)O)O)O)O	573584	600843	661997	472424	933826	446777	1043539	857862	979789	195481	910010	162537	1460722	1379501	1371118	876158	960487	980371	866065	824875	838558
CPMB0805	3	4,5-dihydro-5,5-diphenyl-1,2-oxazole-3-carboxylic acid, ethyl ester	Benzene and substituted derivatives	Benzene and substituted derivatives	C18H17NO3	296.127	4.588	[M+H]+	0.62	-	6451155	-	C1(C(OCC)=O)=NOC(C1)(c1ccccc1)c1ccccc1	105769	159108	291691	105258	570025	57979	147176	71667	45242	74539	58191	17894	565928	227134	261715	4391	3410	833	134648	155085	138055
CPMB0866	3	N-[[3-[3-fluoro-4-[4-[(2H-triazol-4-ylmethylamino)methyl]phenyl]phenyl]-2-oxo-1,3-oxazolidin-5-yl]methyl]acetamide	Benzene and substituted derivatives	Benzene and substituted derivatives	C22H23FN6O3	439.195	4.854	[M+H]+	1	-	22274119	-	CC(=O)NCC1CN(C(=O)O1)C2=CC(=C(C=C2)C3=CC=C(C=C3)CNCC4=NNN=C4)F	270720	185547	310455	614099	571649	510057	443665	466464	480759	198838	835672	322474	1161742	955402	1149591	680448	562772	533565	570060	584758	579090
CPMB0990	3	Esmolol	Benzene and substituted derivatives	Benzene and substituted derivatives	C16H25NO4	296.186	5.589	[M+H]+	0.52	-	59768	C06980	O=C(OC)CCC1=CC=C(OCC(O)CNC(C)C)C=C1	190327	218201	78574	159920	166625	270568	106408	289121	279310	161224	125798	86155	373076	153258	342799	98853	87858	36223	166139	160963	164521
CPMB0075	3	3-(3,4-dihydroxyphenyl)-2-[3-(3,4-dihydroxyphenyl)prop-2-enoyloxy]propanoic acid	Coumarins and Lignans	Coumarins and Lignans	C18H16O8	359.119	0.7	[M-H]-	1	537-15-5	5099	-	O=C(OC(C(=O)O)CC1=CC=C(O)C(O)=C1)C=CC2=CC=C(O)C(O)=C2	227233	323837	363641	510963	365433	401792	361944	257016	180115	369678	219464	286782	353941	483584	486443	136978	123677	126431	228610	268894	273428
CPMB0096	3	calceolarioside A	Coumarins and Lignans	Coumarins and Lignans	C23H26O11	477.145	0.731	[M-H]-	1	-	78380899	-	O=C(OC1C(O)C(O)C(OCCC2=CC=C(O)C(O)=C2)OC1CO)C=CC3=CC=C(O)C(O)=C3	928451	734547	897201	1387824	1985146	1387783	1652744	1015167	1179042	1975988	678830	1241035	1914337	1675972	2008548	977695	1495232	908846	1374991	1313768	1433789
CPMB0101	3	Scutellarioside II	Coumarins and Lignans	Coumarins and Lignans	C24H28O12	507.156	0.737	[M+CH3COO]-	1	-	78410336	-	O=C(OCC12OC2C(O)C3C=COC(OC4OC(CO)C(O)C(O)C4O)C31)C=CC5=CC=C(O)C=C5	355514	248966	328802	507897	835387	578788	575894	458935	517818	675644	327289	580414	979596	754380	855348	484421	810934	605843	571635	555195	609988
CPMB0104	3	Plantainoside C	Coumarins and Lignans	Coumarins and Lignans	C30H38O15	683.227	0.74	[M+HCOO]-	1	136083-86-8	45359577	-	COC1=CC(\C=C\C(=O)OC[C@H]2O[C@@H](OCCC3=CC=C(O)C(O)=C3)[C@H](O)[C@@H](O[C@@H]4O[C@@H](C)[C@H](O)[C@@H](O)[C@H]4O)[C@@H]2O)=CC=C1O	4103159	3409275	7663264	5386178	5908781	4994971	6924892	5355322	4397267	5620048	1682473	6076391	6306202	7002295	7417309	4576210	5360652	5682977	5519251	5138718	5027785
CPMB0215	3	Methyl 3,4,5-trimethoxycinnamate	Coumarins and Lignans	Coumarins and Lignans	C13H16O5	270.133	1.14	[M+NH4]+	0.9	-	146047	-	O=C(OC)C=CC1=CC(OC)=C(OC)C(OC)=C1	151691	94235	139212	496947	579148	777180	773206	308756	387868	453395	339534	611828	480318	686424	435684	179206	76067	185109	416763	398668	343797
CPMB0304	3	5,7-dihydroxy-6-[3,4,5-trihydroxy-6-(hydroxymethyl)oxan-2-yl]-8-[3,4,5-trihydroxy-6-(hydroxymethyl)oxan-2-yl]oxychromen-2-one	Coumarins and Lignans	Coumarins and Lignans	C21H26O15	536.174	2.158	[M+NH4]+	0.52	-	56776215	-	OCC1OC(OC2=C3OC(=O)C=CC3=C(O)C(C4OC(CO)C(O)C(O)C4O)=C2O)C(O)C(O)C1O	207657	80484	356954	579089	506074	405709	443237	369654	260457	414520	237580	492270	424800	413324	455227	159332	115614	241928	411746	259890	312504
CPMB0312	3	9-(2,3-dihydroxy-3-methylbutyl)-4-methoxyfuro[3,2-g]chromen-7-one	Coumarins and Lignans	Coumarins and Lignans	C17H18O6	357.081	2.193	[M+K]+	1	-	45360314	-	O=C1OC2=C(C=C1)C(OC)=C3C=COC3=C2CC(O)C(O)(C)C	659722	533479	865566	2576809	1140017	972072	834910	637439	795897	1060082	587885	1051016	1473691	1735353	1763867	659105	338138	431024	883142	955984	972072
CPMB0315	3	phellopterin	Coumarins and Lignans	Coumarins and Lignans	C17H16O5	339.071	2.203	[M+H]+	1	-	98608	-	O=C1OC=2C(OCC=C(C)C)=C3OC=CC3=C(OC)C2C=C1	492805	371671	713953	2083651	881617	936962	507488	414113	583703	871895	433117	878075	1198425	1488173	1465516	619747	248612	368675	702709	771260	891207
CPMB0370	3	7-methoxy-8-(3-methyl-5-oxo-2H-furan-4-yl)chromen-2-one	Coumarins and Lignans	Coumarins and Lignans	C15H12O5	290.102	2.64	[M+NH4]+	0.81	-	5319827	-	O=C1OC=2C(C=C1)=CC=C(OC)C2C=3C(=O)OCC3C	332365	249174	302400	442825	406825	404318	350816	476507	621858	322231	533521	322867	528479	585166	508717	195552	143830	124166	361883	410021	385055
CPMB0379	3	Skimmin	Coumarins and Lignans	Coumarins and Lignans	C15H16O8	342.119	2.694	[M+NH4]+	0.86	-	320361	-	O=C1OC=2C=C(OC3OC(CO)C(O)C(O)C3O)C=CC2C=C1	139945	76358	128724	460763	363361	435024	290236	274344	459698	324519	253257	393220	424676	544649	389699	114699	83342	93857	266408	299051	301752
CPMB0410	3	4-methylumbelliferyl acetate	Coumarins and Lignans	Coumarins and Lignans	C12H10O4	236.091	2.881	[M+NH4]+	0.67	-	366	C03837	O=C1OC=2C=C(OC(=O)C)C=CC2C(=C1)C	213665	76240	119757	640354	271960	485486	286211	188904	337470	548499	487403	456612	620494	530675	625247	113172	58264	43335	381289	411506	371861
CPMB0442	3	Carbofuran	Coumarins and Lignans	Coumarins and Lignans	C12H15NO3	222.112	3.068	[M+H]+	0.86	1563-66-2	2566	C14291	CC1(CC2=C(O1)C(=CC=C2)OC(=O)NC)C	49872	47881	85190	290650	295980	205020	186910	219650	306474	153607	211900	211176	171638	352359	289229	92624	77880	52301	207008	216579	203027
CPMB0585	3	[(2R,3S,4S,5R,6R)-3,4,5-trihydroxy-6-(2-hydroxycyclohexyl)oxyoxan-2-yl]methyl (E)-3-(3,4-dihydroxyphenyl)prop-2-enoate	Coumarins and Lignans	Coumarins and Lignans	C21H28O10	485.166	3.686	[M+HCOO]-	1	-	51136586	-	OC1CCCCC1O[C@@H]2O[C@H](COC(=O)\C=C\C3=CC(=C(O)C=C3)O)[C@@H](O)[C@H](O)[C@H]2O	630836	626561	541165	666702	888805	582336	830196	642467	897783	605941	745068	740858	1484562	1454190	1526050	871543	1055233	1101028	902453	874638	882813
CPMB0800	3	Acanthoside D	Coumarins and Lignans	Coumarins and Lignans	C34H46O18	781.218	4.573	[M+H]+	0.86	573-44-4	226371	-	OCC1OC(OC2=C(OC)C=C(C=C2OC)C3OCC4C(OCC34)C5=CC(OC)=C(OC6OC(CO)C(O)C(O)C6O)C(OC)=C5)C(O)C(O)C1O	971105	769111	975375	1171616	993563	1075002	944245	1292004	909912	62052	129212	64482	3833455	3051994	3814460	402409	391139	414119	1187998	1296545	1287178
CPMB0902	3	[(2R,3S,4S,5R,6R)-3,4,5-trihydroxy-6-[2-(3-hydroxy-5-oxooxolan-3-yl)propoxy]oxan-2-yl]methyl (E)-3-(3,4-dihydroxyphenyl)prop-2-enoate	Coumarins and Lignans	Coumarins and Lignans	C22H28O12	507.148	5.026	[M+Na]+	0.86	-	74155569	-	CC(CO[C@@H]1O[C@H](COC(=O)\C=C\C2=CC(=C(O)C=C2)O)[C@@H](O)[C@H](O)[C@H]1O)C3(O)COC(=O)C3	227044	160433	254869	462446	496254	378521	370958	418237	548095	25371	319647	151173	2845854	3453696	3243579	1161657	1115870	907292	963269	957062	903392
CPMB0903	3	reticulol	Coumarins and Lignans	Coumarins and Lignans	C11H10O5	223.059	5.027	[M+H]+	0.57	-	5359036	-	O=C1OC(=CC=2C=C(O)C(OC)=C(O)C12)C	126046	270337	112301	96346	19896	29771	18315	15378	46629	29274	63902	13241	108591	1244653	112823	141272	30298	176198	162485	155207	142466
CPMB0957	3	helonioside A	Coumarins and Lignans	Coumarins and Lignans	C32H38O17	693.204	5.338	[M-H]-	0.76	-	16745274	-	COC1=C(O)C=CC(=C1)\C=C\C(=O)OC[C@H]2O[C@@](CO)(O[C@H]3O[C@H](CO)[C@@H](O)[C@H](O)[C@H]3O)[C@@H](OC(=O)/C=C/C4=CC(=C(O)C=C4)OC)[C@@H]2O	66229	120231	104249	311169	307108	321235	176458	177269	384011	864154	684347	722461	1199961	971138	1272899	390531	607750	655422	546791	466195	511250
CPMB1045	3	Aflatoxin B2	Coumarins and Lignans	Coumarins and Lignans	C17H14O6	315.085	5.977	[M+H]+	0.71	-	2724360	-	COC1=C2C3=C(C(=O)CC3)C(=O)OC2=C4[C@@H]5CCO[C@@H]5OC4=C1	828815	475354	301589	90188	57721	101517	72706	54323	75271	86364	139776	89478	1405232	1195682	1369911	403750	413151	304681	255084	225373	220235
CPMB0258	3	Quercetin 3,7-dimethyl ether	Flavonoids	Dimethylated Flavonoids	C17H14O7	329.052	1.615	[M-H]-	0.62	-	5280417	C01265	OC1=C(O)C=C(C2=C(OC)C(C3=C(O)C=C(OC)C=C3O2)=O)C=C1	382430	399489	407163	1015549	1012479	957301	1140795	1089712	1328446	1688801	2262543	1450415	1652870	1792937	1542166	266136	193270	264168	944705	1070281	1007472
CPMB0947	3	1-(2,4-dihydroxyphenyl)-2-(3,5-dimethoxyphenyl)propan-1-one	Flavonoids	Dimethylated Flavonoids	C17H18O5	301.202	5.286	[M-H]-	0.95	-	45359610	-	O=C(C1=CC=C(O)C=C1O)C(C=2C=C(OC)C=C(OC)C2)C	284459	314579	191688	631358	569410	489875	271419	265848	119333	293771	60927	221548	506871	474389	448931	139493	167425	196356	315510	266011	281128
CPMB0375	3	5,7-Dihydroxy-3',4'-di-O-hexoside	Flavonoids	Flavonoid O-glycosides	C27H30O16	655.151	2.665	[M+HCOO]-	0.71	-	21579130	-	OC[C@H]1O[C@@H](OC2=C(O[C@@H]3O[C@H](CO)[C@@H](O)[C@H](O)[C@H]3O)C=C(C=C2)C4=CC(=O)C5=C(O)C=C(O)C=C5O4)[C@H](O)[C@@H](O)[C@@H]1O	16604	581	30500	117381	143241	106023	99687	84329	26239	91823	18393	39863	135848	288020	226393	159557	126394	134459	82314	109156	124131
CPMB0525	3	Quercetin-5-O-hexoside-8-C-arabinoside	Flavonoids	Flavonoid O-glycosides	C26H30O15	581.142	3.454	[M-H]-	0.86	-	139292024	-	OCC1OC(OC2=CC(O)=C(C3OCC(O)C(O)C3O)C3=C2C(=O)CC(O3)C2=CC(O)=C(O)C=C2)C(O)C(O)C1O	187419	296386	370400	413480	461834	610562	656568	472284	722332	110602	34014	34977	745402	596235	692064	374979	192253	265978	439661	347352	331644
CPMB0605	3	Cirsimarin (5-Hydroxy-6,7-di-methoxy-4'-O-glucoside）	Flavonoids	Flavonoid O-glycosides	C23H24O11	477.138	3.79	[M+H]+	0.9	-	12303272	-	O=C1C=C(OC=2C=C(OC)C(OC)=C(O)C12)C=3C=CC(OC4OC(CO)C(O)C(O)C4O)=CC3	526210	429147	695769	1926791	1417721	1107935	1373429	1265873	2537707	85631	194090	69844	1916438	2608999	2607403	1282557	1200291	953820	1280937	1323830	1241227
CPMB0523	3	Kaempferol-3-O-vicianoside	Flavonoids	Flavonoid-3-O-glycosides	C26H28O15	579.137	3.449	[M-H]-	0.86	110352-79-9	45359554	-	O[C@H]1CO[C@@H](OC[C@H]2O[C@@H](OC3=C(OC4=CC(O)=CC(O)=C4C3=O)C5=CC=C(O)C=C5)[C@H](O)[C@@H](O)[C@@H]2O)[C@H](O)[C@H]1O	2550088	2157185	4510987	3013710	3712008	5843219	5662552	4664915	7154383	459955	378854	285838	8470213	5569994	8306702	4566277	2432246	3470474	3864425	3906131	3722435
CPMB0601	3	Quercetin-3-O-(6''-acetate)glucosyl	Flavonoids	Flavonoid-3-O-glycosides	C23H22O13	505.098	3.767	[M-H]-	0.86	-	15596585	-	CC(=O)OCC1OC(OC2=C(OC3=CC(O)=CC(O)=C3C2=O)C2=CC(O)=C(O)C=C2)C(O)C(O)C1O	437968	474262	566565	1052285	872291	963757	1219617	1124650	1601789	15437	17626	9965	1512739	1046842	1633612	598317	376689	574689	785456	766786	757992
CPMB0650	3	Myricitrin (Myricetin 3-O-rhamnoside)	Flavonoids	Flavonoid-3-O-glycosides	C21H20O12	463.088	4	[M-H]-	0.62	-	5281673	-	Oc(c4)cc(O1)c(c(O)4)C(=O)C(O[C@H](O3)[C@H](O)[C@H](O)[C@@H](O)[C@H](C)3)=C1c(c2)cc(O)c(O)c(O)2	283391	238556	208235	82639	59877	63481	190925	173497	419167	3483	1060	4481	439052	401557	372478	310961	230926	225099	203712	204791	185357
CPMB0696	3	Datiscetin-3-O-rutinoside	Flavonoids	Flavonoid-3-O-glycosides	C27H30O15	593.152	4.192	[M-H]-	0.95	-	5883291	-	CC1OC(OCC2OC(OC3=C(OC4=CC(O)=CC(O)=C4C3=O)C3=CC=CC=C3O)C(O)C(O)C2O)C(O)C(O)C1O	5476192	3608944	3492460	4513273	4434724	7914071	3884028	5142348	2761272	3942331	2451271	2823214	6609603	6829560	6535050	5132815	5833478	5367437	5927999	5773456	5738447
CPMB0733	3	Quercetin-3-O-hexoside (Hirsutrin)	Flavonoids	Flavonoid-3-O-glycosides	C21H20O12	465.132	4.383	[M+H]+	0.95	681028-87-5	5378597	-	OCC(O1)C(O)C(O)C(O)C1OC(C(=O)3)=C(Oc(c4)c(c(O)cc(O)4)3)c(c2)cc(O)c(O)c2	876416	627056	717083	795424	498849	531702	511819	435189	754264	188397	1072694	728354	757056	896551	774538	745597	736927	566842	636516	697907	661085
CPMB0795	3	Syringetin-3-O-glucoside	Flavonoids	Flavonoid-3-O-glycosides	C23H24O13	509.127	4.542	[M+H]+	0.81	-	14524434	-	O=C1C(OC2OC(CO)C(O)C(O)C2O)=C(OC=3C=C(O)C=C(O)C13)C=4C=C(OC)C(O)=C(OC)C4	17417	49063	11804	594924	280907	266790	164977	185212	240253	384344	460872	424500	342840	530873	465270	116881	112846	81651	255538	278677	249921
CPMB0100	3	Isosakuranin	Flavonoids	Flavonoid-7-O-glycosides	C22H24O10	447.134	0.735	[M-H]-	1	491-69-0	102004611	-	O=C1C2=C(O)C=C(OC3OC(CO)C(O)C(O)C3O)C=C2OC(C4=CC=C(OC)C=C4)C1	555007	357079	441734	266481	550832	361844	485066	478374	431914	344848	180826	200743	553778	500210	606595	183178	121771	280379	380014	395706	408397
CPMB0145	3	Naringin (Naringenin-7-β-neohesperidoside)	Flavonoids	Flavonoid-7-O-glycosides	C27H32O14	579.178	0.834	[M-H]-	0.9	10236-47-2	442428	C09789	C[C@H]1[C@@H]([C@H]([C@H]([C@@H](O1)O[C@@H]2[C@H]([C@@H]([C@H](O[C@H]2Oc3cc(c4c(c3)O[C@@H](CC4=O)c5ccc(cc5)O)O)CO)O)O)O)O)O	273671	196230	346777	313473	255710	343483	323847	250663	226228	303805	58991	103504	433296	331870	423716	237268	314385	251333	317497	286656	319120
CPMB0164	3	5-Hydroxy-4'-methoxyflavone-3,7-di-O-hexoside	Flavonoids	Flavonoid-7-O-glycosides	C28H32O15	607.21	0.869	[M-H]-	1	-	14334894	-	O=C1C(OC2OC(CO)C(O)C(O)C2O)=C(OC3=CC(OC4OC(C)C(O)C(O)C4O)=CC(O)=C13)C=5C=CC(OC)=CC5	4675714	1403344	4428920	11840686	5942590	7341889	5185037	6705763	5814910	1136318	779563	3677292	11229786	12399049	13087420	9274791	6508393	7682334	6269305	6718499	6515962
CPMB0446	3	Neoponcirin (4'-Hydroxyflavone-7-O-robinobioside)	Flavonoids	Flavonoid-7-O-glycosides	C28H34O14	639.193	3.097	[M+HCOO]-	0.95	2418540-64-2	9938500	-	COC1=CC=C(C=C1)C2CC(=O)C3=C(O2)C=C(O[C@@H]4O[C@H](CO[C@@H]5O[C@@H](C)[C@H](O)[C@@H](O)[C@H]5O)[C@@H](O)[C@H](O)[C@H]4O)C=C3O	99678	106536	104712	92449	100361	64912	75598	93430	169071	345080	515572	275649	461994	556177	452905	284195	204713	207045	257182	283188	250829
CPMB0492	3	Apigenin-7-O-rhamnoside-3-O-apiofuranoside-3''-hexoside	Flavonoids	Flavonoid-7-O-glycosides	C32H38O19	725.192	3.29	[M-H]-	0.86	-	75614575	-	O=C1C(OC2OC(CO)C(OC3OC(CO)C(O)C(O)C3O)C2O)=C(OC4=CC(OC5OC(C)C(O)C(O)C5O)=CC(O)=C14)C=6C=CC(O)=CC6	166098	159101	176362	330930	223846	322639	249105	209800	285786	274595	130734	227914	445339	480158	560271	224110	198964	205029	292986	256319	312307
CPMB0634	3	Kaempferol-3-O-[6''-(3-hydroxy-3-methylglutaroyl)]-glucoside-7-O-glucoside	Flavonoids	Flavonoid-7-O-glycosides	C33H38O20	753.188	3.925	[M-H]-	0.52	-	74978041	-	O=C(O)CC(O)(C)CC(=O)OCC5OC(OC=3C(=O)C4=C(O)C=C(OC1OC(CO)C(O)C(O)C1(O))C=C4(OC=3(C2=CC=C(O)C=C2)))C(O)C(O)C5(O)	139726	110884	123679	152239	138099	135861	136211	105955	93017	153716	135265	144960	1572928	1266055	1411247	85260	95941	94280	383757	387977	447690
CPMB0835	3	Chrysoeriol 7-O-glucoside	Flavonoids	Flavonoid-7-O-glycosides	C22H22O11	463.122	4.686	[M+H]+	0.81	19993-32-9	11294177	-	COC1=C(C=CC(=C1)C2=CC(=O)C3=C(C=C(C=C3O2)O[C@H]4[C@@H]([C@H]([C@@H]([C@H](O4)CO)O)O)O)O)O	2978224	1366287	1433647	1336323	418418	522947	931183	425567	1420993	443883	184999	212698	2471509	2421660	2391992	1426312	1441489	1165838	1241602	1316875	1285154
CPMB1043	3	5-Hydroxy-7,4'-dimethoxyflavone-glucoside-(2''',3'''-di-acetyl)rhamnoside	Flavonoids	Flavonoid-7-O-glycosides	C33H38O17	707.21	5.975	[M+H]+	1	-	45359855	-	COC1=CC=C(C=C1)C2=CC(=O)C3=C(O)C(OC)=C(O[C@@H]4O[C@H](CO[C@@H]5O[C@@H](C)[C@H](O)[C@@H](OC(C)=O)[C@H]5OC(C)=O)[C@@H](O)[C@H](O)[C@H]4O)C=C3O2	964807	1025235	1171333	1290907	1600957	1355657	1541883	1787194	1725223	435239	589929	403826	2408871	2303460	2697189	1305442	1543468	1741910	1413574	1432153	1559302
CPMB0032	3	2',3,4',5,7-Pentahydroxyflavone	Flavonoids	Flavonols	C15H10O7	299.002	0.613	[M-H]-	0.95	-	5281670	C10105	c1cc(c(cc1O)O)c2c(c(=O)c3c(cc(cc3o2)O)O)O	103419	130672	213752	229764	279960	111962	206271	166292	84394	185626	165165	196777	188141	251219	205340	137925	16462	172953	160685	213594	193363
CPMB0059	3	4'-Hydroxyflavone	Flavonoids	Flavonols	C15H10O3	237.061	0.678	[M-H]-	0.81	4143-63-9	229016	-	c1ccc2c(c1)c(=O)cc(o2)c3ccc(cc3)O	163529	136542	155516	224451	172835	161325	145428	139679	282559	155357	166789	146967	236757	214275	212094	153890	179210	166933	155548	163388	184102
CPMB0228	3	7-Hydroxy-4'-methoxyflavone	Flavonoids	Flavonols	C16H12O4	267.109	1.228	[M-H]-	0.86	-	5320693	-	COc1ccc(cc1)c2cc(=O)c3ccc(cc3o2)O	274085	116948	165192	597985	505407	476153	324638	388780	484571	120416	1079896	155684	528233	622260	508219	645294	476449	247866	405808	398225	381943
CPMB0780	3	7-Hydroxyflavone	Flavonoids	Flavonols	C15H10O3	239.128	4.504	[M+H]+	0.9	-	5281894	-	O=C1C=C(OC2=CC(O)=CC=C12)C=3C=CC=CC3	114371	79442	85686	328039	292405	311428	211219	254143	482626	406241	248289	293960	702177	604402	560779	426910	417107	298259	340772	374054	343460
CPMB1092	3	3-hydroxyflavone	Flavonoids	Flavonols	C15H10O3	283.061	6.212	[M+HCOO]-	0.57	-	11349	C01495	O=C1C(O)=C(OC=2C=CC=CC21)C=3C=CC=CC3	57397	27923	22863	79174	68781	50801	92782	92404	118760	2615	7362	2747	132656	109466	154064	105222	85674	116723	92261	88050	76022
CPMB0034	3	Eupomatenoid 5	Flavonoids	Other Flavonoids	C19H18O3	317.115	0.619	[M+Na]+	0.57	41744-28-9	6443783	-	OC=1C=CC(=CC1OC)C=2OC3=CC=C(C=CC)C=C3C2C	60065	78634	113415	97126	118993	99049	107556	78296	44874	101236	67810	84334	98512	100724	92355	89177	45701	98016	88606	86117	81889
CPMB0510	3	9-methoxy-4,4-dimethyl-13-phenyl-6,14-dioxatetracyclo[8.4.0.02,7.03,5]tetradeca-1,7,9-trien-11-one	Flavonoids	Other Flavonoids	C21H20O4	335.135	3.383	[M-H]-	0.71	-	51136402	-	O=C1C2=C(OC)C=C3OC4C(C3=C2OC(C=5C=CC=CC5)C1)C4(C)C	337773	167461	120388	82886	46726	68779	86311	35182	186680	201066	246105	139374	459971	418100	366591	203737	208625	175049	192110	192360	105854
CPMB0595	3	Sappanone A Dimethyl Ether	Flavonoids	Other Flavonoids	C18H16O5	311.098	3.729	[M-H]-	0.71	-	3884104	-	O=C1C2=CC=C(OC)C=C2OCC1=CC3=CC=C(OC)C(O)=C3	26642	34548	43616	210426	155888	173701	138918	155050	168415	77893	75707	100736	292927	301781	329312	114107	127995	115996	164551	152968	150520
CPMB0822	3	(2R,3S)-trans-epsilon-viniferin	Flavonoids	Other Flavonoids	C28H22O6	453.138	4.644	[M-H]-	0.62	1307823-52-4	366354	-	OC1=CC=C(C=C1)C=CC=2C=C(O)C=C3OC(C4=CC=C(O)C=C4)C(C=5C=C(O)C=C(O)C5)C32	48704	17944	48340	128302	247551	246436	232179	361977	419590	11227	4528	1555	621791	189883	256460	207550	318162	334268	169551	196057	217583
CPMB0272	3	Duartin, Dimethyl Ether	Flavonoids	PMF	C20H24O6	359.062	1.897	[M-H]-	1	-	3288687	-	O(C1=CC=C2C(OCC(C3=CC=C(OC)C(OC)=C3OC)C2)=C1OC)C	1936573	2063934	2663749	1800439	2909504	2430644	2968810	3633956	5446591	1709836	2464780	1314764	4072079	4114132	3910644	2336455	1379649	1851410	2617473	2758529	2585385
CPMB1003	3	irigenin （5,7,3'-Trimethoxy-6,4',5'-trimethoxyisoflavone）	Flavonoids	PMF	C18H16O8	361.092	5.62	[M+H]+	0.71	548-76-5	5464170	C17957	O=C1C(=COC2=CC(O)=C(OC)C(O)=C12)C=3C=C(O)C(OC)=C(OC)C3	289830	370315	256507	826351	570709	654989	619525	443167	1055027	60099	80119	56803	1377145	1321251	1383802	723152	1017770	692038	658063	736756	636110
CPMB0331	3	Kuwanon C	Flavonoids	Prenylated flavones	C25H26O6	421.171	2.301	[M-H]-	0.81	62949-79-5	5481958	-	O=C1C2=C(O)C=C(O)C(=C2OC(C=3C=CC(O)=CC3O)=C1CC=C(C)C)CC=C(C)C	467955	346988	387630	270097	760980	232334	459781	276338	176171	64782	78976	80374	623963	629889	693303	99104	195571	94264	318367	345856	335063
CPMB0602	3	Corylifol A	Flavonoids	Prenylated flavones	C25H26O4	389.181	3.787	[M-H]-	1	775351-88-7	25056407	-	CC(C)=CCC\C(C)=C\CC1=CC(=CC=C1O)C2=COC3=CC(O)=CC=C3C2=O	962793	656431	1279738	4602058	7030105	6798167	5612291	5724116	4343405	1348871	2524040	1793427	6430551	6122286	6235227	4167992	4913195	4882090	4701091	4571863	4639089
CPMB1098	3	2-[[4-[4,6-dihydroxy-3-(3-methylbut-2-enyl)-2-[3,4,5-trihydroxy-6-(hydroxymethyl)oxan-2-yl]oxyphenyl]-3-hydroxy-2-(4-hydroxyphenyl)-5-methoxy-3,4-dihydro-2H-chromen-7-yl]oxy]-6-(hydroxymethyl)oxane-3,4,5-triol	Flavonoids	Prenylated flavones	C39H48O18	827.246	6.266	[M+Na]+	1	-	51136508	-	OC1=CC=C(C=C1)C2OC=3C=C(OC4OC(CO)C(O)C(O)C4O)C=C(OC)C3C(C=5C(O)=CC(O)=C(C5OC6OC(CO)C(O)C(O)C6O)CC=C(C)C)C2O	8358274	9655919	8299220	9199542	8928408	8906765	9373297	9018352	9502521	4847742	6208939	4591215	10349766	9345771	9753998	6714455	6618508	7554541	7790381	8717267	8478804
CPMB0198	3	5-Methoxytryptophol	Heterocyclic compound	Heterocyclic compound	C11H13NO2	192.101	1.083	[M+H]+	1	-	12835	-	OCCC1=CNC=2C=CC(OC)=CC21	1198894	743760	904351	1499749	1954725	2104561	2529999	2141708	2607279	1723104	1499592	1858309	3004463	3336421	2902647	1022839	533116	799721	1796064	1785924	1814988
CPMB0491	3	N-[4-(benzylamino)-3-cyanoquinolin-2-yl]-4-methoxybenzamide	Heterocyclic compound	Heterocyclic compound	C25H20N4O2	407.156	3.287	[M-H]-	0.67	-	10201497	-	COC1=CC=C(C=C1)C(=O)NC1=C(C#N)C(NCC2=CC=CC=C2)=C2C=CC=CC2=N1	38571	22483	42747	378602	500928	534726	280184	336307	519813	672242	640586	578624	1833225	1698546	1428219	250683	304761	237057	558944	530106	571273
CPMB0119	3	Anthraquinone base + 1O, MeOH, O-Hex-Pen	Heterocyclic compound	Heterocyclic compound	C26H28O13	547.151	0.765	[M-H]-	1	-	139291798	-	O=C1C=5C=CC=CC=5(C(=O)C=2C(O)=C(C=CC1=2)COC4OC(COC3OCC(O)C(O)C3(O))C(O)C(O)C4(O))	1036878	433187	1013721	662286	957322	844417	1026723	981824	892720	1277681	414190	1129339	1113733	948107	1155682	810887	650409	901450	1024315	975815	1011230
CPMB0381	3	Amygdalin	Heterocyclic compound	Heterocyclic compound	C20H27NO11	458.165	2.701	[M+H]+	0.57	-	2180	C08325	OCC1OC(OCC2OC(OC(C#N)C3=CC=CC=C3)C(O)C(O)C2O)C(O)C(O)C1O	117830	67550	93349	144794	121840	126471	83943	145366	239211	89883	157078	90650	198549	195275	205109	47987	37008	27910	108553	117546	120610
CPMB0673	3	Acetylportentol	Heterocyclic compound	Heterocyclic compound	C19H28O6	375.158	4.065	[M+Na]+	0.76	-	101282317	-	CC1C(OC2(C(C3C(C(=O)C2(C(=O)O3)C)C)C)C(C1OC(=O)C)C)C	75422	16412	200943	236342	122238	71074	192703	286694	209978	173225	254348	206153	124446	196868	272262	115645	117093	93623	120926	145879	96825
CPMB0295	3	2,7-Acetylaminofluorene	Heterocyclic compound	Heterocyclic compound	C17H16N2O2	279.109	2.067	[M-H]-	1	-	9352	-	CC(=O)NC1=CC=C2C(CC3=C2C=CC(NC(C)=O)=C3)=C1	504453	427860	480314	681865	784879	657268	770681	672721	934052	760312	1228634	937592	2309496	2327647	2271009	663356	692830	637315	978994	920597	969954
CPMB0871	3	Asteltoxin	Heterocyclic compound	Heterocyclic compound	C23H30O7	419.191	4.876	[M+H]+	0.67	79663-49-3	6438150	-	CC[C@H]1O[C@@H]2O[C@H](\C=C\C=C\C=C\C3=C(C)C(OC)=CC(=O)O3)[C@H](O)[C@]2(C)[C@@]1(C)O	380650	388877	467764	591319	899655	151643	505909	488981	579453	71489	198652	59400	745336	533828	679682	176378	238893	133843	436135	408097	371040
CPMB0973	3	Emodin	Heterocyclic compound	Heterocyclic compound	C15H10O5	271.06	5.491	[M+H]+	0.81	-	3220	C10343	CC1=CC(=C2C(=C1)C(=O)C3=CC(=CC(=C3C2=O)O)O)O	42243	82202	133629	157257	77183	81476	107854	76879	155539	10365	4237	16573	155971	161442	166108	125488	101677	125025	95362	103056	111632
[truncated: 670 more rows]

## Sheet: Table S7
Table S8 KEGG enrichment analysis results of differential metabolites in Six CRP cultivars
Class	Kegg_pathway	ko_ID	compound	compound_all	IndexList	CIDList
1	Glycolysis / Gluconeogenesis	ko00010	1	20	CPMB0176	C00031
1	Pentose phosphate pathway	ko00030	1	20	CPMB0176	C00031
[truncated: 152 more rows]

## Sheet: Table S8
Table S9. Evaluation results of antioxidant activity of six CRP cultivars(n=3)
[truncated: 19 more rows]
